# Supplementary material for: Host Genetic Risk Factors for West Nile Virus Infection and Disease Progression
Source: PLoS One. 2011 Sep 15;6(9):e24745. doi: 10.1371/journal.pone.0024745 (PMC3174177; doi:10.1371/journal.pone.0024745)
Supplement: Table S4 — Symptomatic vs. asymptomatic contingency table analysis using a recessive model of inheritance. (XLS) [file pone.0024745.s004.xls]

## Sheet: Sheet1
Table S4. Symptomatic vs. asymptomatic contingency table analysis using a recessive model of inheritance. Genotypic frequency differences between symptomatic and asymptomatic infection were calculated a using 2 x 2 contingency table analysis and are summarized as odds ratios. Two sided p-values were estimated by the chi-sqaure test of significance with 1 degree of freedom. P-values were corrected…
SNP	CHR		Gene		D (minor allele)	d (major allele)	TEST	Symptomatic		Asymptomatic		n	CHISQ	DF	P-value	Bonferroni P-Value	OR Minor Allele	OR Major Allele
		Position		Alleles				DD	Dd/dd	DD	Dd/dd
rs2254002	1	65074257	JAK1	A/C	T	G	REC	66	355	47	283	751	0.2978	1	0.5852	197.212	1.11945	0.893297
rs4916004	1	65076098	JAK1	A/G	A	G	REC	6	414	1	329	750	2.532	1	0.1116	37.6092	4.76812	0.209726
rs310244	1	65078465	JAK1	A/G	T	C	REC	14	405	16	315	750	1.073	1	0.3003	101.201	0.680556	1.46939
rs310247	1	65079997	JAK1	A/G	T	C	REC	92	328	62	268	750	1.1	1	0.2942	99.1454	1.21243	0.824789
rs2230587	1	65083850	JAK1	A/G	T	C	REC	11	410	4	327	752	1.87	1	0.1715	57.7955	2.19329	0.455936
rs10789166	1	65085401	JAK1	G/A	G	A	REC	11	410	14	317	752	1.507	1	0.2196	74.0052	0.607491	1.64611
rs310219	1	65087886	JAK1	A/G	T	C	REC	27	391	24	307	749	0.1823	1	0.6694	225.588	0.883312	1.1321
rs188698	1	65091172	JAK1	G/A	C	T	REC	42	379	34	297	752	0.01783	1	0.8938	301.211	0.968027	1.03303
rs2256298	1	65103270	JAK1	A/G	T	C	REC	29	388	19	309	745	0.4111	1	0.5214	175.712	1.21555	0.822676
rs11585932	1	65107683	JAK1	G/A	G	A	REC	1	414	2	328	745	0.611	1	0.4344	146.393	0.396135	2.52439
rs12135754	1	65115093	JAK1	C/A	C	A	REC	6	416	1	329	752	2.513	1	0.1129	38.0473	4.74519	0.21074
rs310201	1	65122196	JAK1	G/A	C	T	REC	30	391	18	313	752	0.8834	1	0.3473	117.04	1.33419	0.749521
rs310199	1	65122710	JAK1	G/A	C	T	REC	49	372	27	304	752	2.473	1	0.1158	39.0246	1.48307	0.674275
rs310198	1	65123656	JAK1	A/G	A	G	REC	5	415	8	322	750	1.652	1	0.1988	66.9956	0.48494	2.06211
rs10802189	1	116858253	CD58	A/G	A	G	REC	47	373	40	288	748	0.1809	1	0.6706	225.992	0.907239	1.10225
rs17036001	1	116916652	CD58	A/G	A	G	REC	1	414	0	330	745	NA	NA	NA	NA	NA	NA
rs1335531	1	116916900	CD58	C/G	G	C	REC	29	387	16	314	746	1.463	1	0.2265	76.3305	1.47061	0.679991
rs6701046	1	117099257	CD2	G/A	G	A	REC	20	400	15	313	748	0.01471	1	0.9035	304.479	1.04333	0.958466
rs3136705	1	117104923	CD2	A/G	A	G	REC	6	415	9	322	752	1.587	1	0.2078	70.0286	0.517269	1.93323
rs798043	1	117105020	CD2	A/G	T	C	REC	23	398	15	316	752	0.3351	1	0.5627	189.63	1.21742	0.821409
rs1801274	1	159746369	FCGR2A	A/G	T	C	REC	100	321	98	233	752	3.274	1	0.07038	23.7181	0.74067	1.35013
rs627839	1	180808704	RNASEL	A/C	A	C	REC	88	331	68	263	750	0.02361	1	0.8779	295.852	1.02826	0.97252
rs11072	1	180809954	RNASEL	G/A	C	T	REC	36	383	31	298	748	0.1559	1	0.6929	233.507	0.903563	1.10673
rs672527	1	180811844	RNASEL	A/G	A	G	REC	34	387	24	306	751	0.1675	1	0.6823	229.935	1.12016	0.892734
rs533259	1	180815642	RNASEL	A/G	T	C	REC	4	414	0	331	749	NA	NA	NA	NA	NA	NA
rs627928	1	180817960	RNASEL	A/C	T	G	REC	85	337	83	248	753	2.605	1	0.1065	35.8905	0.753638	1.3269
rs486907	1	180821180	RNASEL	A/G	T	C	REC	54	368	35	296	753	0.8789	1	0.3485	117.444	1.24099	0.805806
rs3024498	1	205008152	IL10	G/A	C	T	REC	28	388	17	314	747	0.8282	1	0.3628	122.264	1.33293	0.750227
rs3024496	1	205008487	IL10	G/A	C	T	REC	99	319	78	253	749	0.001456	1	0.9696	326.755	1.00663	0.993412
rs3024509	1	205009920	IL10	G/A	C	T	REC	1	421	0	328	750	NA	NA	NA	NA	NA	NA
rs3021094	1	205011575	IL10	C/A	G	T	REC	3	419	2	329	753	0.032	1	0.858	289.146	1.1778	0.849037
rs1800871	1	205013257	IL10	A/G	T	C	REC	25	393	24	307	749	0.4872	1	0.4852	163.512	0.813719	1.22893
rs1800896	1	205013520	IL10	G/A	C	T	REC	101	319	77	254	751	0.06304	1	0.8017	270.173	1.04442	0.957473
rs3770768	2	37199655	EIF2AK2	A/G	T	C	REC	9	411	10	321	751	0.5791	1	0.4467	150.538	0.70292	1.42264
rs4648212	2	37206515	EIF2AK2	A/G	T	C	REC	2	418	0	329	749	NA	NA	NA	NA	NA	NA
rs4670185	2	37209038	EIF2AK2	G/A	G	A	REC	4	417	1	330	752	1.178	1	0.2777	93.5849	3.16547	0.315909
rs4648186	2	37220611	EIF2AK2	A/G	T	C	REC	12	408	7	323	750	0.4053	1	0.5243	176.689	1.35714	0.736842
rs4648184	2	37220999	EIF2AK2	T/A	A	T	REC	0	422	0	331	753	NA	NA	NA	NA	NA	NA
rs2373114	2	37226754	EIF2AK2	A/G	A	G	REC	7	412	0	329	748	NA	NA	NA	NA	NA	NA
rs2254958	2	37229795	EIF2AK2	A/G	T	C	REC	66	351	53	277	747	0.007485	1	0.9311	313.781	0.982745	1.01756
rs12712526	2	37236819	EIF2AK2	G/A	G	A	REC	103	309	66	264	742	2.604	1	0.1066	35.9242	1.33333	0.75
rs7340267	2	37237964	EIF2AK2	G/A	G	A	REC	103	306	67	264	740	2.525	1	0.1121	37.7777	1.32631	0.753972
rs1990760	2	162832297	IFIH1	G/A	G	A	REC	68	352	53	278	751	0.004359	1	0.9474	319.274	1.01329	0.986881
rs3747517	2	162837070	IFIH1	A/G	T	C	REC	34	386	24	307	751	0.1852	1	0.6669	224.745	1.12673	0.887526
rs13023380	2	162862609	IFIH1	A/G	A	G	REC	122	296	75	255	748	3.966	1	0.04643	15.6469	1.40135	0.713597
rs17715343	2	162875992	IFIH1	G/C	G	C	REC	2	419	0	331	752	NA	NA	NA	NA	NA	NA
rs2059691	2	179010130	PRKRA	A/G	A	G	REC	25	396	36	294	751	6.125	1	0.01333	4.49221	0.515572	1.93959
rs2288320	2	179016748	PRKRA	C/A	C	A	REC	9	411	10	319	749	0.5999	1	0.4386	147.808	0.69854	1.43156
rs3752689	2	179020859	PRKRA	G/A	G	A	REC	18	398	12	319	747	0.2353	1	0.6276	211.501	1.20226	0.831766
rs3771300	2	191543841	STAT1	C/A	G	T	REC	98	322	94	237	751	2.496	1	0.1141	38.4517	0.767345	1.30319
rs2066804	2	191550004	STAT1	A/G	T	C	REC	22	398	20	311	751	0.2268	1	0.6339	213.624	0.859548	1.1634
rs12693591	2	191568747	STAT1	A/C	A	C	REC	11	411	9	322	753	0.009064	1	0.9242	311.455	0.957556	1.04433
rs10173099	2	191575577	STAT1	A/G	A	G	REC	51	371	38	293	753	0.06513	1	0.7986	269.128	1.05994	0.943452
rs1879877	2	204278245	CD28	A/C	T	G	REC	33	388	27	302	750	0.03402	1	0.8537	287.697	0.951317	1.05117
rs3181096	2	204278337	CD28	A/G	A	G	REC	65	332	46	278	721	0.6481	1	0.4208	141.81	1.18321	0.845158
rs3116494	2	204300266	CD28	G/A	G	A	REC	30	391	18	313	752	0.8834	1	0.3473	117.04	1.33419	0.749521
rs16840252	2	204439764	CTLA4	A/G	A	G	REC	12	409	10	320	751	0.02107	1	0.8846	298.11	0.938875	1.0651
rs11571317	2	204440253	CTLA4	A/G	A	G	REC	3	419	4	327	753	0.4986	1	0.4801	161.794	0.585322	1.70846
rs5742909	2	204440592	CTLA4	A/G	A	G	REC	3	416	4	326	749	0.4908	1	0.4836	162.973	0.58774	1.70143
rs41265961	2	204444106	CTLA4	A/G	A	G	REC	0	421	2	329	752	NA	NA	NA	NA	NA	NA
rs11883722	2	204509090	ICOS	A/G	A	G	REC	18	394	16	313	741	0.1021	1	0.7493	252.514	0.893718	1.11892
rs4264550	2	204529739	ICOS	A/G	A	G	REC	5	415	4	327	751	0.0005056	1	0.9821	330.968	0.98494	1.01529
rs10183087	2	204532569	ICOS	C/A	C	A	REC	23	398	14	317	752	0.6028	1	0.4375	147.438	1.30851	0.76423
rs10932035	2	204532897	ICOS	A/G	A	G	REC	6	416	1	330	753	2.525	1	0.112	37.744	4.75962	0.210101
rs6705653	2	242442232	PDCD1	A/G	T	C	REC	77	337	58	271	743	0.116	1	0.7334	247.156	1.06758	0.936694
PDCD1_008885	2	242442870	PCDC1	C/G	C	G	REC	1	414	0	328	743	NA	NA	NA	NA	NA	NA
rs7419333	2	242443985	PDCD1	C/G	G	C	REC	49	362	29	302	742	1.947	1	0.1629	54.8973	1.4096	0.70942
rs4988457	3	38157140	MYD88	G/C	G	C	REC	1	418	1	329	749	0.02872	1	0.8654	291.64	0.787081	1.27052
rs7744	3	38159025	MYD88	G/A	G	A	REC	6	416	13	318	753	4.735	1	0.02955	9.95835	0.352811	2.83438
rs6853	3	38159374	MYD88	G/A	G	A	REC	7	415	3	328	753	0.8014	1	0.3707	124.926	1.84418	0.542247
rs1799988	3	46387263	CCR5	A/G	A	G	REC	76	340	64	265	745	0.1687	1	0.6813	229.598	0.925551	1.08044
rs352140	3	52231737	TLR9	G/A	G	A	REC	100	319	79	252	750	5.291e-08	1	0.9998	336.933	0.99996	1.00004
rs187084	3	52236071	TLR9	G/A	C	T	REC	72	347	64	267	750	0.5766	1	0.4476	150.841	0.865634	1.15522
rs17281703	3	120726239	CD80	A/G	A	G	REC	7	412	6	325	750	0.0219	1	0.8823	297.335	0.920307	1.08659
rs1599796	3	120726624	CD80	A/G	A	G	REC	16	405	14	315	750	0.0995	1	0.7524	253.559	0.888889	1.125
rs7628626	3	120727111	CD80	A/C	A	C	REC	19	403	7	324	753	3.172	1	0.07491	25.2447	2.1822	0.458252
rs2629396	3	120731657	CD80	C/A	G	T	REC	71	350	54	277	752	0.04051	1	0.8405	283.249	1.04058	0.961001
rs2228017	3	120746370	CD80	A/G	A	G	REC	36	385	26	305	752	0.1187	1	0.7305	246.179	1.0969	0.911658
rs9282638	3	120746460	CD80	G/A	C	T	REC	10	412	11	319	752	0.6335	1	0.4261	143.596	0.703883	1.42069
rs16829980	3	120761158	CD80	G/A	G	A	REC	7	408	1	330	746	3.328	1	0.06812	22.9564	5.66176	0.176623
rs16829984	3	120761230	CD80	C/G	C	G	REC	7	412	5	326	750	0.03009	1	0.8623	290.595	1.10777	0.902717
rs1880661	3	120761538	CD80	A/G	T	C	REC	103	318	61	270	752	3.96	1	0.0466	15.7042	1.43365	0.697519
CD80_035889	3	120795177	CD80	A/G	A	G	REC	14	405	23	308	750	5.131	1	0.0235	7.9195	0.462909	2.16025
rs2681417	3	123307887	CD86	G/A	G	A	REC	4	418	0	331	753	NA	NA	NA	NA	NA	NA
rs1129055	3	123321009	CD86	A/G	A	G	REC	32	389	16	314	751	2.343	1	0.1259	42.4283	1.6144	0.619427
rs17281995	3	123322331	CD86	G/C	G	C	REC	4	418	7	324	753	1.755	1	0.1853	62.4461	0.442925	2.25772
rs2305619	3	158637555	PTX3	A/G	A	G	REC	102	314	72	259	747	0.7899	1	0.3741	126.072	1.16852	0.85578
rs3845978	3	158642388	PTX3	A/G	A	G	REC	0	421	1	329	751	NA	NA	NA	NA	NA	NA
rs3911403	3	158644821	PTX3	T/A	T	A	REC	4	415	3	327	749	0.004139	1	0.9487	319.712	1.0506	0.951835
rs3921	4	77161967	CXCL10	G/C	C	G	REC	81	337	63	268	749	0.01414	1	0.9054	305.12	1.02247	0.978027
rs4256246	4	77164546	CXCL10	A/G	A	G	REC	11	408	7	324	750	0.2057	1	0.6501	219.084	1.2479	0.801347
rs230525	4	103677907	NFKB1	G/A	G	A	REC	48	372	27	304	751	2.204	1	0.1377	46.4049	1.45281	0.688322
rs4648050	4	103733779	NFKB1	G/A	G	A	REC	46	372	24	307	749	3.073	1	0.07962	26.8319	1.58177	0.632205
rs4648095	4	103746914	NFKB1	G/A	G	A	REC	1	421	0	330	752	NA	NA	NA	NA	NA	NA
rs1049253	4	185785945	CASP3	G/A	C	T	REC	13	406	15	316	750	1.051	1	0.3053	102.886	0.674548	1.48247
rs2705897	4	185790092	CASP3	A/C	A	C	REC	31	388	21	310	750	0.3185	1	0.5725	192.933	1.17943	0.847867
rs2720376	4	185791294	CASP3	G/A	G	A	REC	83	337	75	256	751	0.935	1	0.3336	112.423	0.840673	1.18952
rs2705901	4	185796481	CASP3	G/C	G	C	REC	11	410	7	324	752	0.1967	1	0.6574	221.544	1.24181	0.805275
rs4647610	4	185804925	CASP3	A/G	T	C	REC	7	414	6	325	752	0.02454	1	0.8755	295.043	0.915862	1.09187
rs2720378	4	185805107	CASP3	C/G	C	G	REC	33	379	30	299	741	0.2891	1	0.5908	199.1	0.86781	1.15233
rs4647603	4	185806724	CASP3	A/G	T	C	REC	10	394	3	323	730	2.494	1	0.1143	38.5191	2.73266	0.365944
rs3775296	4	187234761	TLR3	A/C	T	G	REC	24	398	10	321	753	3.058	1	0.08033	27.0712	1.93568	0.516615
rs1879026	4	187237315	TLR3	A/C	T	G	REC	11	409	7	324	751	0.2012	1	0.6538	220.331	1.24485	0.803311
rs3775291	4	187241068	TLR3	A/G	T	C	REC	34	385	29	302	750	0.1005	1	0.7512	253.154	0.91966	1.08736
rs3775290	4	187241211	TLR3	A/G	T	C	REC	45	377	29	302	753	0.7574	1	0.3841	129.442	1.24303	0.804489
rs2069187	5	54433806	GZMA	G/A	C	T	REC	9	413	13	317	752	2.128	1	0.1446	48.7302	0.531384	1.88188
rs1051846	5	54439814	GZMA	C/G	C	G	REC	3	419	3	327	752	0.0919	1	0.7618	256.727	0.78043	1.28135
rs839	5	131847025	IRF1	A/G	T	C	REC	55	326	24	297	702	8.448	1	0.003654	1.2314	2.08781	0.478972
rs2070729	5	131847820	IRF1	A/C	T	G	REC	95	321	47	282	745	8.707	1	0.00317	1.06829	1.7757	0.563158
rs17622656	5	131848896	IRF1	A/G	A	G	REC	54	364	46	282	746	0.1936	1	0.66	222.42	0.90946	1.09955
rs1800630	6	31650455	TNF	A/C	A	C	REC	15	404	5	323	747	2.983	1	0.08412	28.3484	2.39851	0.416925
rs3093662	6	31652168	TNF	G/A	G	A	REC	0	417	2	327	746	NA	NA	NA	NA	NA	NA
rs11914	6	137561281	IFNGR1	C/A	G	T	REC	12	407	7	324	750	0.4203	1	0.5168	174.162	1.36469	0.732767
rs3799488	6	137561473	IFNGR1	G/A	G	A	REC	7	414	14	316	751	4.529	1	0.03332	11.2288	0.381643	2.62025
rs1327474	6	137582768	IFNGR1	G/A	C	T	REC	82	337	62	266	747	0.05275	1	0.8183	275.767	1.04394	0.957913
rs752637	7	128366656	IRF5	A/G	T	C	REC	60	357	50	281	748	0.07568	1	0.7832	263.938	0.944538	1.05872
rs3807306	7	128367916	IRF5	A/C	T	G	REC	86	331	62	269	748	0.4164	1	0.5188	174.836	1.12728	0.887093
rs1874328	7	128372340	IRF5	G/A	C	T	REC	55	365	34	296	750	1.378	1	0.2405	81.0485	1.31185	0.762285
rs10108662	8	39899146	INDO	A/C	A	C	REC	47	373	35	295	750	0.06482	1	0.799	269.263	1.06205	0.94158
rs3739319	8	39904478	INDO	A/G	A	G	REC	73	348	42	289	752	3.094	1	0.07857	26.4781	1.44342	0.6928
rs268561	8	71656476	TRAM1	G/A	G	A	REC	45	377	38	291	751	0.1478	1	0.7006	236.102	0.914072	1.09401
rs7011101	8	71664028	TRAM1	C/A	C	A	REC	5	415	5	326	751	0.1444	1	0.704	237.248	0.785542	1.27301
rs3816745	8	71669188	TRAM1	C/G	C	G	REC	64	358	54	276	752	0.2008	1	0.6541	220.432	0.913718	1.09443
rs17686100	8	71669566	TRAM1	G/A	G	A	REC	4	418	1	330	753	1.173	1	0.2788	93.9556	3.15789	0.316667
rs268594	8	71675684	TRAM1	A/G	A	G	REC	36	384	23	305	748	0.6163	1	0.4324	145.719	1.24321	0.804372
rs268598	8	71677425	TRAM1	G/A	G	A	REC	3	417	1	330	751	0.5936	1	0.441	148.617	2.3741	0.421212
rs268600	8	71680925	TRAM1	G/A	G	A	REC	1	393	0	324	718	NA	NA	NA	NA	NA	NA
rs10429491	9	5040706	JAK2	A/G	A	G	REC	28	393	29	301	751	1.205	1	0.2724	91.7988	0.739493	1.35228
rs2230724	9	5071780	JAK2	G/A	G	A	REC	101	319	78	252	750	0.0172	1	0.8957	301.851	1.02291	0.977605
rs12340866	9	5084185	JAK2	A/G	A	G	REC	22	399	25	303	749	1.8	1	0.1797	60.5589	0.668271	1.4964
rs3780378	9	5102288	JAK2	G/A	G	A	REC	97	321	71	259	748	0.3026	1	0.5822	196.201	1.10232	0.907177
rs3780379	9	5102519	JAK2	A/G	A	G	REC	15	401	10	321	747	0.1948	1	0.659	222.083	1.20075	0.832814
rs10815160	9	5106616	JAK2	C/A	C	A	REC	35	384	14	317	750	5.149	1	0.02326	7.83862	2.0638	0.484543
rs822336	9	5438690	PDCD1L1	G/C	G	C	REC	90	329	66	265	750	0.2663	1	0.6058	204.155	1.09837	0.91044
rs12002985	9	5446587	PDCD1L1	G/C	G	C	REC	98	323	78	253	752	0.008517	1	0.9265	312.231	0.984123	1.01613
rs17804441	9	5447733	PDCD1L1	G/A	G	A	REC	25	395	19	312	751	0.01511	1	0.9022	304.041	1.03931	0.962179
rs2297137	9	5455732	PDCD1L1	A/G	T	C	REC	19	397	15	306	737	0.004591	1	0.946	318.802	0.976322	1.02425
PDCD1L1_017464	9	5456085	PDCD1L	G/A	G	A	REC	20	400	18	312	750	0.1843	1	0.6677	225.015	0.866667	1.15385
PDCD1L1_019180	9	5457801	PDCD1L1	A/G	A	G	REC	3	419	0	331	753	NA	NA	NA	NA	NA	NA
rs2297136	9	5457955	PDCD1L1	G/A	C	T	REC	116	304	74	257	751	2.713	1	0.09956	33.5517	1.32521	0.754595
rs4143815	9	5458257	PDCD1L1	C/G	C	G	REC	30	389	29	300	748	0.6945	1	0.4046	136.35	0.797802	1.25344
rs16923189	9	5500644	PDCD1LG2	G/A	G	A	REC	33	389	30	299	751	0.4057	1	0.5242	176.655	0.845501	1.18273
rs7854413	9	5547708	PDCD1LG2	G/A	G	A	REC	7	414	8	323	752	0.5392	1	0.4628	155.964	0.682669	1.46484
rs7852996	9	5559860	PDCD1LG2	T/A	T	A	REC	6	415	7	322	750	0.5351	1	0.4645	156.537	0.66506	1.50362
rs1051922	9	21067716	IFNB1	A/G	T	C	REC	44	377	32	298	751	0.1157	1	0.7337	247.257	1.08687	0.920073
rs28383793	9	21430416	IFNA	G/A	G	A	REC	1	421	0	331	753	NA	NA	NA	NA	NA	NA
rs12685904	9	21431310	IFNA	C/A	C	A	REC	1	418	1	330	750	0.02799	1	0.8671	292.213	0.789474	1.26667
rs10985085	9	122705118	TRAF1	A/G	A	G	REC	1	420	0	331	752	NA	NA	NA	NA	NA	NA
rs4836834	9	122705722	TRAF1	T/A	T	A	REC	87	335	59	272	753	0.9247	1	0.3362	113.299	1.19727	0.835235
rs2239657	9	122711341	TRAF1	G/A	G	A	REC	57	358	46	283	744	0.009373	1	0.9229	311.017	0.979536	1.02089
rs13440146	9	122721272	TRAF1	A/C	A	C	REC	3	410	2	327	742	0.03841	1	0.8446	284.63	1.19634	0.835882
rs10824792	10	54196212	MBL2	G/A	G	A	REC	75	346	50	279	750	0.9108	1	0.3399	114.546	1.20954	0.826762
rs11595876	10	54196768	MBL2	G/A	G	A	REC	3	419	2	329	753	0.032	1	0.858	289.146	1.1778	0.849037
rs930507	10	54198272	MBL2	G/C	G	C	REC	11	409	12	318	750	0.6434	1	0.4225	142.382	0.712714	1.40309
rs1838066	10	54199331	MBL2	G/A	G	A	REC	58	364	45	285	752	0.001818	1	0.966	325.542	1.00916	0.990926
rs10824793	10	54199486	MBL2	G/A	G	A	REC	98	324	59	271	752	3.202	1	0.07357	24.7931	1.38931	0.719783
rs4647964	10	54201105	MBL2	0/C	G	G	REC	0	400	0	318	718	NA	NA	NA	NA	NA	NA
rs1800450	10	54201241	MBL2	A/G	T	C	REC	7	415	7	324	753	0.2114	1	0.6457	217.601	0.780723	1.28086
rs1889490	10	72027719	PRF1	A/G	T	C	REC	68	352	63	266	749	1.119	1	0.2902	97.7974	0.815657	1.22601
rs35069510	10	72032901	PRF1	A/G	T	C	REC	1	419	5	322	747	3.846	1	0.04987	16.8062	0.153699	6.50621
rs1800682	10	90739943	FAS	G/A	C	T	REC	99	319	67	263	748	1.221	1	0.2692	90.7204	1.21822	0.82087
rs2234978	10	90761809	FAS	A/G	A	G	REC	35	384	34	296	749	0.8391	1	0.3596	121.185	0.793505	1.26023
rs1051070	10	90764752	FAS	T/A	T	A	REC	3	413	1	329	746	0.6032	1	0.4373	147.37	2.38983	0.41844
rs17468739	10	91055929	IFIT2	C/A	C	A	REC	9	410	12	318	749	1.501	1	0.2206	74.3422	0.581707	1.71908
rs2070845	10	91056055	IFIT2	G/A	G	A	REC	27	393	24	307	751	0.1977	1	0.6566	221.274	0.878817	1.13789
rs954439	10	91056440	IFIT2	T/A	T	A	REC	79	313	80	240	712	2.386	1	0.1224	41.2488	0.757188	1.32068
rs1727	10	91056749	IFIT2	C/A	C	A	REC	26	393	25	306	750	0.5299	1	0.4667	157.278	0.809771	1.23492
rs303215	10	91146811	IFIT1	G/A	G	A	REC	21	401	13	317	752	0.4612	1	0.497	167.489	1.277	0.783085
rs11203109	10	91147139	IFIT1	G/A	G	A	REC	33	387	31	300	751	0.5403	1	0.4623	155.795	0.825206	1.21182
rs304485	10	91149890	IFIT1	A/T	A	T	REC	86	334	76	254	750	0.7119	1	0.3988	134.396	0.860542	1.16206
rs303212	10	91151335	IFIT1	G/A	G	A	REC	33	388	22	309	752	0.3884	1	0.5332	179.688	1.19459	0.837109
rs303211	10	91152477	IFIT1	A/G	A	G	REC	1	420	0	331	752	NA	NA	NA	NA	NA	NA
rs3809112	11	297036	IFITM2	G/A	G	A	REC	82	339	42	286	749	5.942	1	0.01479	4.98423	1.64714	0.607112
rs11246062	11	303755	IFITM1	G/C	G	C	REC	42	376	29	302	749	0.3563	1	0.5506	185.552	1.16324	0.859666
rs3758650	11	606865	IRF7	A/G	A	G	REC	1	408	2	328	739	0.5905	1	0.4422	149.021	0.401961	2.4878
rs731909	11	2365200	CD81	C/G	C	G	REC	9	411	8	322	750	0.06605	1	0.7972	268.656	0.881387	1.13458
rs800335	11	2367517	CD81	G/A	G	A	REC	13	402	17	313	745	1.939	1	0.1638	55.2006	0.595405	1.67953
rs3740961	11	36466647	TRAF6	G/A	C	T	REC	10	410	6	325	751	0.2867	1	0.5924	199.639	1.32114	0.756923
rs331457	11	36480188	TRAF6	A/G	T	C	REC	2	417	8	322	749	5.312	1	0.02118	7.13766	0.193046	5.18012
rs5030419	11	36487319	TRAF6	C/G	G	C	REC	11	407	0	330	748	NA	NA	NA	NA	NA	NA
rs7127254	11	46265125	CREB3L1	A/G	A	G	REC	27	394	14	317	752	1.714	1	0.1904	64.1648	1.55167	0.644468
rs11038852	11	46270467	CREB3L1	G/C	G	C	REC	39	381	24	306	750	0.9732	1	0.3239	109.154	1.30512	0.766214
rs4625425	11	46289469	CREB3L1	C/A	C	A	REC	11	408	10	321	750	0.1065	1	0.7442	250.795	0.865441	1.15548
rs2288249	11	46290815	CREB3L1	A/G	A	G	REC	2	417	0	331	750	NA	NA	NA	NA	NA	NA
rs4963271	11	63061760	RARRES3	G/A	G	A	REC	18	402	10	320	750	0.8104	1	0.368	124.016	1.43284	0.697917
rs1131715	11	69731135	FADD	G/A	G	A	REC	65	354	66	265	750	2.513	1	0.1129	38.0473	0.737245	1.3564
rs7115875	11	75737878	PRKRIR	G/A	G	A	REC	2	415	6	322	745	3.148	1	0.07601	25.6154	0.258635	3.86646
rs3824908	11	75754968	PRKRIR	C/A	C	A	REC	19	402	18	312	751	0.3501	1	0.5541	186.732	0.819237	1.22065
rs7925910	11	75765047	PRKRIR	G/A	G	A	REC	5	415	5	324	749	0.1519	1	0.6968	234.822	0.780723	1.28086
rs4320976	11	75765492	PRKRIR	A/G	A	G	REC	9	413	12	318	752	1.542	1	0.2143	72.2191	0.577482	1.73166
rs4252249	11	117364419	IL10RA	A/G	A	G	REC	4	413	6	324	747	1.029	1	0.3104	104.605	0.523002	1.91204
rs2508450	11	117369039	IL10RA	A/G	A	G	REC	72	350	71	260	753	2.322	1	0.1275	42.9675	0.75332	1.32746
rs3135932	11	117369273	IL10RA	G/A	G	A	REC	5	416	15	316	752	8.005	1	0.004666	1.57244	0.253205	3.94937
rs4252314	11	117373727	IL10RA	G/A	G	A	REC	0	421	0	331	752	NA	NA	NA	NA	NA	NA
rs2229113	11	117374880	IL10RA	A/G	A	G	REC	30	390	48	281	749	10.97	1	0.000928	0.312736	0.450321	2.22064
rs9610	11	117377296	IL10RA	A/G	A	G	REC	84	338	66	265	753	0.0001373	1	0.9907	333.866	0.997848	1.00216
rs8177352	11	125659053	TIRAP	G/A	G	A	REC	12	396	21	310	739	4.961	1	0.02592	8.73504	0.44733	2.23548
rs3802813	11	125667678	TIRAP	A/G	A	G	REC	0	421	0	330	751	NA	NA	NA	NA	NA	NA
rs3802814	11	125667817	TIRAP	A/G	A	G	REC	6	414	16	315	751	7.549	1	0.006006	2.02402	0.285326	3.50476
rs8177375	11	125668274	TIRAP	G/A	G	A	REC	2	419	5	326	752	2.155	1	0.1421	47.8877	0.311217	3.21319
rs8177376	11	125668822	TIRAP	C/A	C	A	REC	17	403	27	304	751	5.668	1	0.01728	5.82336	0.474956	2.10546
rs625413	11	125669559	TIRAP	A/G	A	G	REC	26	395	13	318	752	1.905	1	0.1675	56.4475	1.61013	0.621069
rs1786704	11	125670967	TIRAP	G/A	G	A	REC	29	392	16	314	751	1.367	1	0.2424	81.6888	1.45185	0.688777
rs17199006	12	7775618	CLEC4C	G/A	G	A	REC	13	408	5	326	752	1.973	1	0.1601	53.9537	2.07745	0.481359
rs1894823	12	7781816	CLEC4C	A/G	A	G	REC	25	395	28	302	750	1.805	1	0.1791	60.3567	0.68264	1.4649
rs10845821	12	7791451	CLEC4C	A/G	A	G	REC	71	349	45	286	751	1.553	1	0.2128	71.7136	1.29296	0.773417
rs4251460	12	42449035	IRAK4	C/A	C	A	REC	10	409	7	324	750	0.06168	1	0.8039	270.914	1.13168	0.883642
rs4251513	12	42460471	IRAK4	G/C	G	C	REC	110	310	65	266	751	4.448	1	0.03495	11.7782	1.45211	0.688653
rs4251580	12	42461033	IRAK4	A/G	A	G	REC	6	414	5	325	750	0.009586	1	0.922	310.714	0.942029	1.06154
rs4251520	12	42461605	IRAK4	G/A	G	A	REC	8	411	4	326	749	0.5692	1	0.4506	151.852	1.58637	0.630368
rs4251545	12	42466562	IRAK4	A/G	A	G	REC	6	412	5	326	749	0.007213	1	0.9323	314.185	0.949515	1.05317
rs1544410	12	46526102	VDR	A/G	T	C	REC	65	355	59	272	751	0.7407	1	0.3894	131.228	0.844116	1.18467
rs2066807	12	55026949	STAT2	C/G	G	C	REC	4	417	3	328	752	0.00385	1	0.9505	320.319	1.04876	0.953506
rs7316037	12	63133078	TBK1	A/G	A	G	REC	6	406	1	326	739	2.572	1	0.1088	36.6656	4.81773	0.207566
rs11175398	12	63137245	TBK1	G/A	G	A	REC	87	330	74	256	747	0.2655	1	0.6064	204.357	0.912039	1.09644
rs10878175	12	63153605	TBK1	C/G	C	G	REC	41	376	14	317	748	8.502	1	0.003547	1.19534	2.46903	0.405017
rs7303577	12	63160369	TBK1	C/A	C	A	REC	6	416	7	324	753	0.5251	1	0.4687	157.952	0.667582	1.49794
rs2069727	12	66834490	IFNG	G/A	C	T	REC	83	334	62	269	748	0.1625	1	0.6869	231.485	1.07818	0.927487
rs2069718	12	66836429	IFNG	A/G	T	C	REC	82	339	61	270	752	0.1323	1	0.7161	241.326	1.07065	0.934011
rs2069716	12	66837082	IFNG	G/A	C	T	REC	1	419	0	330	750	NA	NA	NA	NA	NA	NA
rs1861494	12	66837676	IFNG	G/A	G	A	REC	43	376	37	293	749	0.1745	1	0.6762	227.879	0.905621	1.10421
rs10744785	12	111829639	OAS1	G/C	G	C	REC	29	390	13	316	748	3.067	1	0.07989	26.9229	1.8075	0.553252
rs34137742	12	111833044	OAS1	A/G	A	G	REC	13	387	8	316	724	0.3875	1	0.5336	179.823	1.32687	0.753651
rs3741981	12	111833253	OAS1	G/A	G	A	REC	83	337	56	275	751	0.9923	1	0.3192	107.57	1.20946	0.826813
OAS1_004547	12	111833482	OAS1	A/G	A	G	REC	0	418	2	324	744	NA	NA	NA	NA	NA	NA
rs10774671	12	111841576	OAS1	G/A	G	A	REC	59	361	37	294	751	1.367	1	0.2423	81.6551	1.29864	0.770033
rs1859330	12	111860771	OAS3	G/A	C	T	REC	58	347	35	290	730	2.046	1	0.1526	51.4262	1.38493	0.722057
rs7961861	12	111870301	OAS3	G/A	G	A	REC	107	306	90	238	741	0.2196	1	0.6394	215.478	0.924691	1.08144
rs2285933	12	111871162	OAS3	C/G	G	C	REC	42	379	24	307	752	1.719	1	0.1898	63.9626	1.41755	0.705444
rs2285932	12	111871333	OAS3	A/G	T	C	REC	44	376	31	299	750	0.2405	1	0.6238	210.221	1.12869	0.885984
rs2072136	12	111883302	OAS3	A/G	T	C	REC	20	402	22	309	753	1.281	1	0.2577	86.8449	0.698779	1.43107
OAS3_026920	12	111885590	OAS3	A/G	A	G	REC	13	405	8	318	744	0.2874	1	0.5919	199.47	1.27593	0.783745
OAS3_029396	12	111888066	OAS3	A/G	A	G	REC	57	349	39	290	735	0.7643	1	0.382	128.734	1.21446	0.823412
rs2240188	12	111888067	OAS3	A/G	T	C	REC	48	361	33	292	734	0.4617	1	0.4968	167.422	1.17653	0.849957
rs2010549	12	111893380	OAS3	C/G	G	C	REC	16	402	17	313	748	0.7663	1	0.3814	128.532	0.732807	1.36462
rs2072133	12	111893643	OAS3	G/A	C	T	REC	13	408	20	310	751	3.891	1	0.04853	16.3546	0.493873	2.02481
rs7138261	12	111894353	OAS3	A/G	A	G	REC	1	387	1	320	709	0.01807	1	0.8931	300.975	0.826873	1.20938
rs2072138	12	111909276	OAS2	C/G	C	G	REC	39	381	24	306	750	0.9732	1	0.3239	109.154	1.30512	0.766214
rs35992364	12	111917267	OAS2	G/A	G	A	REC	9	413	20	311	753	7.657	1	0.005655	1.90574	0.338862	2.95105
rs1293755	12	111919833	OAS2	A/T	T	A	REC	32	387	31	300	750	0.7179	1	0.3968	133.722	0.8002	1.24969
rs2072137	12	111925304	OAS2	G/A	C	T	REC	76	345	53	277	751	0.5158	1	0.4726	159.266	1.15133	0.868564
rs929291	12	111928801	OAS2	A/G	T	C	REC	36	384	31	295	746	0.1975	1	0.6568	221.342	0.892137	1.1209
rs916973	12	111931486	OAS2	G/A	C	T	REC	5	417	5	321	748	0.1697	1	0.6803	229.261	0.769784	1.29907
rs15895	12	111932671	OAS2	A/G	T	C	REC	45	377	42	289	753	0.7446	1	0.3882	130.823	0.821334	1.21753
rs13311	12	111933035	OAS2	A/C	A	C	REC	61	360	41	289	751	0.6721	1	0.4123	138.945	1.19438	0.837257
rs1296371	12	111934088	OAS2	G/A	C	T	REC	18	390	20	302	730	1.181	1	0.2772	93.4164	0.696923	1.43488
rs12819210	12	119942783	OASL	A/G	A	G	REC	20	402	9	322	753	2.045	1	0.1527	51.4599	1.77999	0.561801
rs3213546	12	119955599	OASL	G/C	C	G	REC	0	421	0	331	752	NA	NA	NA	NA	NA	NA
rs3213545	12	119955720	OASL	A/G	T	C	REC	20	399	29	301	749	4.866	1	0.02739	9.23043	0.520266	1.92209
rs10774580	12	119960806	OASL	A/G	A	G	REC	63	358	50	280	751	0.005069	1	0.9432	317.858	0.985475	1.01474
rs28360475	12	119961429	OASL	G/A	G	A	REC	21	399	20	310	750	0.4023	1	0.5259	177.228	0.815789	1.22581
rs2236350	14	23700850	ISGF3G	A/C	T	G	REC	7	411	2	328	748	1.771	1	0.1832	61.7384	2.79319	0.358014
rs12436555	14	23704665	ISGF3G	A/G	A	G	REC	13	405	13	317	748	0.3781	1	0.5386	181.508	0.782716	1.2776
rs2236338	14	24170122	GZMB	G/A	G	A	REC	21	399	17	313	750	0.00882	1	0.9252	311.792	0.96904	1.03195
rs11539752	14	24171429	GZMB	G/C	C	G	REC	16	403	18	312	749	1.14	1	0.2856	96.2472	0.688172	1.45312
rs2273844	14	24173254	GZMB	A/G	A	G	REC	18	403	19	312	752	0.8497	1	0.3566	120.174	0.733447	1.36343
rs28489163	14	93645984	IFI27	A/G	A	G	REC	9	411	1	330	751	4.774	1	0.02889	9.73593	7.22628	0.138384
IFI27_000630	14	93646335	IFI27	G/C	G	C	REC	22	400	22	308	752	0.7101	1	0.3994	134.598	0.77	1.2987
rs3814821	14	93646690	IFI27	A/G	T	C	REC	89	333	89	242	753	3.455	1	0.06307	21.2546	0.726727	1.37603
rs2799	14	93652679	IFI27	C/G	C	G	REC	2	412	3	324	741	0.5143	1	0.4733	159.502	0.524272	1.90741
IFI27_007273	14	93652978	IFI27	0/C	0	C	REC	0	421	0	331	752	NA	NA	NA	NA	NA	NA
rs1243081	14	93653215	IFI27	A/G	A	G	REC	4	391	4	313	712	0.09828	1	0.7539	254.064	0.800512	1.2492
rs7141881	14	93653617	IFI27	A/G	A	G	REC	53	366	38	293	750	0.237	1	0.6264	211.097	1.11655	0.895615
rs1243082	14	93653748	IFI27	A/C	A	C	REC	4	416	0	331	751	NA	NA	NA	NA	NA	NA
rs10132928	14	93654162	IFI27	G/A	G	A	REC	100	320	67	264	751	1.363	1	0.2431	81.9247	1.23134	0.812121
rs4780355	16	11255359	SOCS1	G/A	G	A	REC	42	365	29	300	736	0.4727	1	0.4918	165.737	1.19036	0.840079
rs243330	16	11258492	SOCS1	A/G	T	C	REC	97	308	68	262	735	1.168	1	0.2797	94.2589	1.21343	0.824113
rs3760396	17	29605554	CCL2	C/G	G	C	REC	21	401	17	314	753	0.009867	1	0.9209	310.343	0.967288	1.03382
rs2857656	17	29606120	CCL2	G/C	G	C	REC	34	384	21	309	748	0.8484	1	0.357	120.309	1.30283	0.767561
rs4586	17	29607382	CCL2	G/A	G	A	REC	63	357	31	300	751	5.367	1	0.02052	6.91524	1.70778	0.585556
rs4969168	17	73865388	SOCS3	A/G	A	G	REC	14	403	18	312	747	1.976	1	0.1598	53.8526	0.602151	1.66071
rs2292151	19	4767719	TICAM1	A/G	T	C	REC	28	391	17	312	748	0.7485	1	0.3869	130.385	1.31428	0.760875
rs7255265	19	4769378	TICAM1	A/G	A	G	REC	60	360	46	285	751	0.02304	1	0.8794	296.358	1.03261	0.968421
rs12609318	19	6614916	TNFSF14	A/G	A	G	REC	33	384	16	314	747	2.824	1	0.09288	31.3006	1.68652	0.592936
rs1077667	19	6619972	TNFSF14	A/G	T	C	REC	13	408	11	320	752	0.03323	1	0.8554	288.27	0.926916	1.07885
rs8106574	19	6622142	TNFSF14	A/G	A	G	REC	22	396	16	310	744	0.04767	1	0.8272	278.766	1.07639	0.929032
rs8112310	19	7710320	CD209	A/T	A	T	REC	14	407	4	327	752	3.555	1	0.05938	20.0111	2.81204	0.355614
rs4804801	19	7713482	CD209	T/A	T	A	REC	14	384	1	317	716	8.842	1	0.002943	0.991791	11.5573	0.0865255
rs4804802	19	7713610	CD209	A/G	A	G	REC	1	420	3	328	752	1.567	1	0.2107	71.0059	0.260317	3.84146
rs8105572	19	7715327	CD209	A/G	A	G	REC	3	414	2	328	747	0.03561	1	0.8503	286.551	1.18841	0.841463
rs11465384	19	7716006	CD209	A/G	T	C	REC	0	419	1	330	750	NA	NA	NA	NA	NA	NA
rs2287886	19	7718536	CD209	A/G	A	G	REC	50	369	37	293	749	0.09349	1	0.7598	256.053	1.07302	0.931945
rs735240	19	7719336	CD209	A/G	A	G	REC	94	326	67	263	750	0.4733	1	0.4915	165.636	1.13186	0.883505
rs7252764	19	7733137	CLEC4M	A/G	A	G	REC	0	420	1	328	749	NA	NA	NA	NA	NA	NA
rs2287887	19	7733955	CLEC4M	C/A	C	A	REC	33	386	20	310	749	0.9252	1	0.3361	113.266	1.32513	0.754643
rs868876	19	7737226	CLEC4M	A/T	A	T	REC	36	383	25	306	750	0.2672	1	0.6052	203.952	1.1505	0.86919
rs475896	19	7737429	CLEC4M	C/G	C	G	REC	73	348	57	274	752	0.001839	1	0.9658	325.475	1.00837	0.991701
rs558705	19	7738183	CLEC4M	A/G	T	C	REC	2	416	2	327	747	0.05791	1	0.8098	272.903	0.786058	1.27217
rs557094	19	7738286	CLEC4M	C/G	G	C	REC	6	412	4	327	749	0.07223	1	0.7881	265.59	1.19053	0.839959
rs2161525	19	7738664	CLEC4M	G/A	G	A	REC	67	351	49	280	747	0.1808	1	0.6707	226.026	1.09076	0.916791
rs8113469	19	7738959	CLEC4M	G/A	G	A	REC	25	391	17	312	745	0.2451	1	0.6206	209.142	1.17346	0.852179
rs12610506	19	7739071	CLEC4M	A/G	A	G	REC	47	373	39	292	751	0.06398	1	0.8003	269.701	0.943425	1.05997
rs3745376	19	7739690	CLEC4M	A/C	A	C	REC	18	402	8	322	750	1.913	1	0.1666	56.1442	1.80224	0.554865
rs15282	19	7740274	CLEC4M	A/G	T	C	REC	48	373	21	310	752	5.687	1	0.0171	5.7627	1.89966	0.526411
rs2304207	19	54859538	IRF3	G/C	C	G	REC	11	408	12	319	750	0.6222	1	0.4302	144.977	0.716708	1.39527
rs2304204	19	54860832	IRF3	G/A	C	T	REC	30	390	35	296	751	2.757	1	0.09686	32.6418	0.650549	1.53716
rs752118	20	44180145	CD40	A/G	A	G	REC	21	397	14	317	749	0.2616	1	0.609	205.233	1.19773	0.834911
rs745307	20	44180493	CD40	A/G	T	C	REC	30	386	15	314	745	2.277	1	0.1313	44.2481	1.62694	0.61465
rs3765457	20	44190620	CD40	G/A	G	A	REC	17	403	8	323	751	1.53	1	0.2162	72.8594	1.70316	0.587143
rs3765459	20	44190814	CD40	A/G	A	G	REC	19	397	13	318	747	0.184	1	0.6679	225.082	1.1707	0.854187
rs11569345	20	44191928	CD40	A/G	A	G	REC	0	421	1	330	752	NA	NA	NA	NA	NA	NA
rs11569348	20	44192680	CD40	A/C	A	C	REC	13	406	7	322	748	0.6732	1	0.4119	138.81	1.47291	0.67893
rs2226299	21	33620794	IFNAR1	A/G	A	G	REC	16	399	10	320	745	0.3716	1	0.5421	182.688	1.28321	0.779297
rs2252930	21	33626071	IFNAR1	C/G	C	G	REC	42	379	25	306	752	1.341	1	0.2469	83.2053	1.35641	0.737239
rs2252931	21	33626190	IFNAR1	A/G	A	G	REC	43	378	25	306	752	1.595	1	0.2066	69.6242	1.39238	0.718194
rs17643419	21	33633668	IFNAR1	A/G	A	G	REC	1	420	3	328	752	1.567	1	0.2107	71.0059	0.260317	3.84146
rs2253923	21	33634289	IFNAR1	A/T	A	T	REC	54	368	57	274	753	2.889	1	0.08918	30.0537	0.705378	1.41768
rs2257167	21	33637569	IFNAR1	G/C	G	C	REC	6	413	5	326	750	0.007904	1	0.9292	313.14	0.947215	1.05573
rs12483293	21	33638659	IFNAR1	C/A	C	A	REC	45	376	27	303	751	1.341	1	0.2468	83.1716	1.34309	0.744554
rs2243600	21	33645531	IFNAR1	A/C	A	C	REC	34	387	18	313	752	2.003	1	0.157	52.909	1.52771	0.654576
rs2834202	21	33652824	IFNAR1	G/A	G	A	REC	25	393	20	310	748	0.002074	1	0.9637	324.767	0.986005	1.01419
rs9808753	21	33709182	IFNGR2	G/A	G	A	REC	4	417	5	325	751	0.4988	1	0.48	161.76	0.623501	1.60385
rs11910627	21	33721220	IFNGR2	G/C	G	C	REC	36	384	26	305	751	0.1254	1	0.7232	243.718	1.09976	0.90929
rs1059293	21	33731563	IFNGR2	A/G	A	G	REC	106	316	75	256	753	0.6147	1	0.433	145.921	1.14498	0.873379
rs2071430	21	41719935	MX1	0/C	0	C	REC	0	414	0	327	741	NA	NA	NA	NA	NA	NA
rs7280422	21	41723437	MX1	C/G	C	G	REC	9	409	27	302	747	14.71	1	0.0001255	0.0422935	0.246129	4.06291
rs455599	21	41726549	MX1	G/A	G	A	REC	98	323	77	254	752	2.357e-05	1	0.9961	335.686	1.00084	0.999156
rs457347	21	41726740	MX1	G/A	G	A	REC	97	322	77	253	749	0.003466	1	0.9531	321.195	0.989796	1.01031
rs468672	21	41728034	MX1	A/T	A	T	REC	54	356	49	278	737	0.4979	1	0.4804	161.895	0.860582	1.162
rs2838036	21	41729610	MX1	A/T	A	T	REC	0	421	0	330	751	NA	NA	NA	NA	NA	NA
rs8132871	21	41732690	MX1	A/G	A	G	REC	7	412	16	313	748	6.303	1	0.01206	4.06422	0.332373	3.00867
rs467558	21	41733265	MX1	G/A	G	A	REC	40	377	35	294	746	0.2225	1	0.6371	214.703	0.891247	1.12202
rs467960	21	41734761	MX1	G/A	G	A	REC	75	347	65	266	753	0.4263	1	0.5138	173.151	0.884505	1.13058
rs469390	21	41739800	MX1	G/A	G	A	REC	69	353	55	276	753	0.009513	1	0.9223	310.815	0.980891	1.01948
rs7277299	21	41740660	MX1	A/C	A	C	REC	3	418	5	326	752	1.121	1	0.2897	97.6289	0.467943	2.13701
rs467639	21	41741434	MX1	A/T	A	T	REC	32	387	24	306	749	0.03546	1	0.8506	286.652	1.05426	0.948529
rs2070229	21	41742983	MX1	G/A	G	A	REC	27	393	26	305	751	0.5742	1	0.4486	151.178	0.805931	1.2408
rs469218	21	41743564	MX1	A/G	A	G	REC	5	389	3	301	698	0.1206	1	0.7284	245.471	1.28963	0.775415
rs3737399	21	41745242	MX1	A/G	A	G	REC	68	354	46	279	747	0.5453	1	0.4602	155.087	1.16507	0.858318
rs1050008	21	41746531	MX1	G/A	G	A	REC	7	414	15	316	752	5.371	1	0.02048	6.90176	0.3562	2.80741
rs467593	21	41748421	MX1	G/A	G	A	REC	33	385	28	302	748	0.08574	1	0.7697	259.389	0.92449	1.08168
rs468811	21	41751716	MX1	A/G	A	G	REC	8	413	18	313	752	6.949	1	0.008389	2.82709	0.336831	2.96885
rs13433394	21	41753780	MX1	A/G	A	G	REC	13	407	6	325	751	1.235	1	0.2665	89.8105	1.73014	0.577988
rs4819387	21	44471630	B7H2	A/G	A	G	REC	82	340	64	267	753	0.001092	1	0.9736	328.103	1.00616	0.99388
rs4819388	21	44471849	B7H2	A/G	A	G	REC	32	386	24	307	749	0.04375	1	0.8343	281.159	1.06045	0.942997
rs11558819	21	44481202	B7H2	A/G	T	C	REC	24	396	26	304	750	1.391	1	0.2382	80.2734	0.708625	1.41118
rs378299	21	44485771	B7H2	G/A	C	T	REC	74	335	56	275	740	0.1743	1	0.6764	227.947	1.08475	0.921867
Legend
SNP	rsID for Single Nucleotide Polymorphism
CHR	Chromosome
Position	Genomic Position
Gene	HUGO gene name
D (minor Allele)	Minor allele according to the frequency reported for this dataset
d (major Allele)	Major allele according to the frequency reported for this dataset
TEST	Association test performed
Symptomatic DD	DD Genotypes in symptomatic cases
Symptomatic Dd	Dd Genotypes in symptomatic cases
Symptomatic dd	dd Genotypes in symptomatic cases
Asymptomatic DD	DD Genotypes in asymptomatic controls
Asymptomatic Dd	DD Genotypes in asymptomatic controls
Asymptomatic dd	DD Genotypes in asymptomatic controls
n	Number of individuals included in the analysis
CHISQ	Chi-squared test statistic
DF	Degrees of Freedom
P-value	Asymptotic p-value for chi-square statistic
Bonferroni p-value	Bonferroni corrected p-value
OR Minor Allele	Odds ratio calculated for the minor allele
OR Major Allele	Odds ratio calculated for the major allele
