# Supplementary material for: Host Genetic Risk Factors for West Nile Virus Infection and Disease Progression
Source: PLoS One. 2011 Sep 15;6(9):e24745. doi: 10.1371/journal.pone.0024745 (PMC3174177; doi:10.1371/journal.pone.0024745)
Supplement: Table S5 — Symptomatic vs. asymptomatic contingency table analysis using an additive model of inheritance. (XLS) [file pone.0024745.s005.xls]

## Sheet: Sheet1
Table S5. Symptomatic vs. asymptomatic contingency table analysis using an additive model of inheritance. Genotypic frequency differences between symptomatic and asymptomatic infection were calculated a using 2 x 2 contingency table analysis and are summarized as odds ratios.
SNP	CHR	Position	Gene	D (minor Allele)	d (mAjor Allele)	TEST	Symptomatic			Asymptomatic			n	OR DD vs. dD Minor Allele	OR dd vs. dD Minor Allele	OR DD vs. dD Major Allele	OR dd vs. dD Major Allele
							DD	Dd	dd	DD	Dd	dd						OR Minor	OR Major
rs2254002	1	65074257	JAK1	T	G	ADD	66	185	170	47	152	131	751	1.15377	1.06623	0.866726	0.937887	1.0821	0.924127
rs4916004	1	65076098	JAK1	A	G	ADD	6	68	346	1	42	287	750	3.70588	0.74462	0.269841	1.34297	4.97688	0.200929
rs310244	1	65078465	JAK1	T	C	ADD	14	139	266	16	118	197	750	0.742806	1.14626	1.34625	0.872403	0.648026	1.54315
rs310247	1	65079997	JAK1	T	C	ADD	92	196	132	62	171	97	750	1.2946	1.18725	0.772438	0.842282	1.09042	0.917078
rs2230587	1	65083850	JAK1	T	C	ADD	11	87	323	4	64	263	752	2.02299	0.903457	0.494318	1.10686	2.23916	0.446595
rs10789166	1	65085401	JAK1	G	A	ADD	11	91	319	14	72	245	752	0.621664	1.03019	1.60859	0.970698	0.603448	1.65714
rs310219	1	65087886	JAK1	T	C	ADD	27	156	235	24	131	176	749	0.944712	1.12125	1.05852	0.891863	0.842553	1.18687
rs188698	1	65091172	JAK1	C	T	ADD	42	185	194	34	155	142	752	1.03498	1.14465	0.966206	0.873628	0.904184	1.10597
rs2256298	1	65103270	JAK1	T	C	ADD	29	161	227	19	138	171	745	1.30827	1.13784	0.764368	0.878855	1.14978	0.869732
rs11585932	1	65107683	JAK1	G	A	ADD	1	59	355	2	41	287	745	0.347458	0.859564	2.87805	1.16338	0.404225	2.47387
rs12135754	1	65115093	JAK1	C	A	ADD	6	64	352	1	42	287	752	3.9375	0.804878	0.253968	1.24242	4.89205	0.204413
rs310201	1	65122196	JAK1	C	T	ADD	30	150	241	18	113	200	752	1.25556	0.907767	0.79646	1.1016	1.38313	0.723
rs310199	1	65122710	JAK1	C	T	ADD	49	178	194	27	141	163	752	1.43758	0.942786	0.695614	1.06069	1.52482	0.655816
rs310198	1	65123656	JAK1	A	G	ADD	5	86	329	8	66	256	750	0.479651	0.986283	2.08485	1.01391	0.486322	2.05625
rs10802189	1	116858253	CD58	A	G	ADD	47	187	186	40	134	154	748	0.841979	0.865477	1.18768	1.15543	0.972849	1.02791
rs17036001	1	116916652	CD58	A	G	ADD	1	45	369	0	38	292	745	NA	1.06712	0	0.937099	NA	0
rs1335531	1	116916900	CD58	G	C	ADD	29	153	234	16	144	170	746	1.70588	1.2955	0.586207	0.771902	1.31677	0.759432
rs6701046	1	117099257	CD2	G	A	ADD	20	150	250	15	115	198	748	1.02222	0.968013	0.978261	1.03304	1.056	0.94697
rs3136705	1	117104923	CD2	A	G	ADD	6	89	326	9	68	254	752	0.509363	0.980625	1.96324	1.01976	0.519427	1.9252
rs798043	1	117105020	CD2	T	C	ADD	23	162	236	15	123	193	752	1.1642	0.928421	0.858961	1.0771	1.25395	0.797477
rs1801274	1	159746369	FCGR2A	T	C	ADD	100	214	107	98	129	104	752	0.615106	0.620192	1.62574	1.6124	0.991799	1.00827
rs627839	1	180808704	RNASEL	A	C	ADD	88	215	116	68	172	91	750	1.03529	1.01978	0.965909	0.980603	1.01521	0.985015
rs11072	1	180809954	RNASEL	C	T	ADD	36	180	203	31	148	150	748	0.954839	1.11274	1.0473	0.898682	0.858096	1.16537
rs672527	1	180811844	RNASEL	A	G	ADD	34	163	224	24	135	171	751	1.17331	1.08492	0.852288	0.921726	1.08147	0.924665
rs533259	1	180815642	RNASEL	T	C	ADD	4	47	367	0	25	306	749	NA	0.63795	0	1.56752	NA	0
rs627928	1	180817960	RNASEL	T	G	ADD	85	199	138	83	151	97	753	0.777078	1.07952	1.28687	0.926337	0.719836	1.38921
rs486907	1	180821180	RNASEL	T	C	ADD	54	188	180	35	157	139	753	1.28845	1.08143	0.776126	0.924699	1.19143	0.839329
rs3024498	1	205008152	IL10	C	T	ADD	28	156	232	17	127	187	747	1.34087	1.01001	0.745782	0.99009	1.32759	0.753247
rs3024496	1	205008487	IL10	C	T	ADD	99	206	113	78	157	96	749	0.967326	0.897097	1.03378	1.11471	1.07828	0.927399
rs3024509	1	205009920	IL10	C	T	ADD	1	43	378	0	47	281	750	NA	1.47033	0	0.680119	NA	0
rs3021094	1	205011575	IL10	G	T	ADD	3	79	340	2	52	277	753	0.987342	0.807933	1.01282	1.23773	1.22206	0.818291
rs1800871	1	205013257	IL10	T	C	ADD	25	153	240	24	112	195	749	0.762527	0.900955	1.31143	1.10993	0.846354	1.18154
rs1800896	1	205013520	IL10	C	T	ADD	101	201	118	77	160	94	751	1.04413	0.999259	0.957735	1.00074	1.0449	0.957025
rs3770768	2	37199655	EIF2AK2	T	C	ADD	9	77	334	10	60	261	751	0.701299	0.997164	1.42593	1.00284	0.703293	1.42188
rs4648212	2	37206515	EIF2AK2	T	C	ADD	2	45	373	0	33	296	749	NA	0.924099	0	1.08214	NA	0
rs4670185	2	37209038	EIF2AK2	G	A	ADD	4	44	373	1	35	295	752	3.18182	1.00578	0.314286	0.994255	3.16354	0.316102
rs4648186	2	37220611	EIF2AK2	T	C	ADD	12	92	316	7	79	244	750	1.47205	1.11208	0.679325	0.899215	1.32369	0.755464
rs4648184	2	37220999	EIF2AK2	A	T	ADD	0	31	391	0	16	315	753	NA	0.640655	NA	1.5609	NA	NA
rs2373114	2	37226754	EIF2AK2	A	G	ADD	7	66	346	0	38	291	748	NA	0.684578	0	1.46075	NA	0
rs2254958	2	37229795	EIF2AK2	T	C	ADD	66	206	145	53	165	112	747	0.997435	1.03697	1.00257	0.964347	0.961874	1.03964
rs12712526	2	37236819	EIF2AK2	G	A	ADD	103	198	111	66	164	100	742	1.29262	0.919394	0.773621	1.08767	1.40595	0.711262
rs7340267	2	37237964	EIF2AK2	G	A	ADD	103	198	108	67	164	100	740	1.27333	0.894545	0.785342	1.11789	1.42344	0.702524
rs1990760	2	162832297	IFIH1	G	A	ADD	68	205	147	53	182	96	751	1.13907	1.35945	0.877909	0.735591	0.83789	1.19347
rs3747517	2	162837070	IFIH1	T	C	ADD	34	165	221	24	153	154	751	1.31364	1.3307	0.761246	0.751486	0.987179	1.01299
rs13023380	2	162862609	IFIH1	A	G	ADD	122	189	107	75	157	98	748	1.35125	0.906975	0.740054	1.10257	1.48984	0.671211
rs17715343	2	162875992	IFIH1	G	C	ADD	2	54	365	0	59	272	752	NA	1.46616	0	0.682052	NA	0
rs2059691	2	179010130	PRKRA	A	G	ADD	25	176	220	36	147	147	751	0.580019	1.25	1.72408	0.8	0.464015	2.1551
rs2288320	2	179016748	PRKRA	C	A	ADD	9	130	281	10	98	221	749	0.678462	0.95851	1.47392	1.04329	0.707829	1.41277
rs3752689	2	179020859	PRKRA	G	A	ADD	18	145	253	12	106	213	747	1.09655	0.868318	0.91195	1.15165	1.26285	0.791862
rs3771300	2	191543841	STAT1	G	T	ADD	98	203	119	94	161	76	751	0.826853	1.24183	1.20941	0.805261	0.665832	1.50188
rs2066804	2	191550004	STAT1	T	C	ADD	22	148	250	20	111	200	751	0.825	0.9375	1.21212	1.06667	0.88	1.13636
rs12693591	2	191568747	STAT1	A	C	ADD	11	101	310	9	77	245	753	0.931793	0.964639	1.0732	1.03666	0.96595	1.03525
rs10173099	2	191575577	STAT1	A	G	ADD	51	182	189	38	166	127	753	1.22412	1.35736	0.816915	0.736725	0.901838	1.10885
rs1879877	2	204278245	CD28	T	G	ADD	33	149	239	27	120	182	750	0.98434	1.0576	1.01591	0.945537	0.93073	1.07443
rs3181096	2	204278337	CD28	A	G	ADD	65	155	177	46	137	141	721	1.24895	1.10954	0.800674	0.901274	1.12564	0.88838
rs3116494	2	204300266	CD28	G	A	ADD	30	167	224	18	130	183	752	1.29741	0.952848	0.770769	1.04948	1.36161	0.734426
rs16840252	2	204439764	CTLA4	A	G	ADD	12	120	289	10	80	240	751	0.8	0.802778	1.25	1.24567	0.99654	1.00347
rs11571317	2	204440253	CTLA4	A	G	ADD	3	67	352	4	52	275	753	0.58209	0.993433	1.71795	1.00661	0.585938	1.70667
rs5742909	2	204440592	CTLA4	A	G	ADD	3	68	348	4	54	272	749	0.595588	1.016	1.67901	0.984249	0.586207	1.70588
rs41265961	2	204444106	CTLA4	A	G	ADD	0	31	390	2	30	299	752	0	1.26227	NA	0.792222	0	NA
rs11883722	2	204509090	ICOS	A	G	ADD	18	133	261	16	106	207	741	0.896617	1.0049	1.1153	0.99512	0.892241	1.12077
rs4264550	2	204529739	ICOS	A	G	ADD	5	103	312	4	80	247	751	0.970874	0.981094	1.03	1.01927	0.989583	1.01053
rs10183087	2	204532569	ICOS	C	A	ADD	23	169	229	14	132	185	752	1.28318	0.966832	0.779315	1.03431	1.3272	0.753467
rs10932035	2	204532897	ICOS	A	G	ADD	6	80	336	1	66	264	753	4.95	1.05	0.20202	0.952381	4.71429	0.212121
rs6705653	2	242442232	PDCD1	T	C	ADD	77	198	139	58	166	105	743	1.11303	1.10986	0.898451	0.901014	1.00285	0.997155
PDCD1_008885	2	242442870	PCDC1	C	G	ADD	1	37	377	0	26	302	743	NA	0.877215	0	1.13997	NA	0
rs7419333	2	242443985	PDCD1	G	C	ADD	49	182	180	29	156	146	742	1.44828	1.05675	0.690476	0.946296	1.3705	0.729662
rs4988457	3	38157140	MYD88	G	C	ADD	1	46	372	1	25	304	749	0.543478	0.665046	1.84	1.50366	0.817204	1.22368
rs7744	3	38159025	MYD88	G	A	ADD	6	113	303	13	88	230	753	0.359428	1.02593	2.7822	0.974722	0.350343	2.85435
rs6853	3	38159374	MYD88	G	A	ADD	7	103	312	3	64	264	753	1.44984	0.734334	0.689732	1.36178	1.97436	0.506494
rs1799988	3	46387263	CCR5	A	G	ADD	76	207	133	64	176	89	745	1.00966	1.27059	0.990431	0.787039	0.794643	1.25843
rs352140	3	52231737	TLR9	G	A	ADD	100	200	119	79	163	89	750	1.03165	1.08972	0.969325	0.917668	0.946708	1.05629
rs187084	3	52236071	TLR9	C	T	ADD	72	197	150	64	143	124	750	0.816624	0.878091	1.22455	1.13883	0.93	1.07527
rs17281703	3	120726239	CD80	A	G	ADD	7	73	339	6	64	261	750	1.02283	1.13872	0.977679	0.87818	0.89823	1.1133
rs1599796	3	120726624	CD80	A	G	ADD	16	134	271	14	103	212	750	0.878465	0.982575	1.13835	1.01773	0.894043	1.11851
rs7628626	3	120727111	CD80	A	C	ADD	19	132	271	7	94	230	753	1.9329	0.839065	0.517357	1.1918	2.30364	0.434096
rs2629396	3	120731657	CD80	G	T	ADD	71	209	141	54	159	118	752	1.00027	0.90905	0.999734	1.10005	1.10034	0.908809
rs2228017	3	120746370	CD80	A	G	ADD	36	156	229	26	135	170	752	1.19822	1.16572	0.834568	0.857836	1.02788	0.972876
rs9282638	3	120746460	CD80	C	T	ADD	10	108	304	11	73	246	752	0.614478	0.835291	1.6274	1.19719	0.735646	1.35935
rs16829980	3	120761158	CD80	G	A	ADD	7	90	318	1	66	264	746	5.13333	0.883333	0.194805	1.13208	5.81132	0.172078
rs16829984	3	120761230	CD80	C	G	ADD	7	83	329	5	67	259	750	1.13012	1.0254	0.884861	0.97523	1.10213	0.907336
rs1880661	3	120761538	CD80	T	C	ADD	103	195	123	61	157	113	752	1.35948	0.876378	0.735576	1.14106	1.55125	0.644643
CD80_035889	3	120795177	CD80	A	G	ADD	14	126	279	23	93	215	750	0.449275	0.957807	2.22581	1.04405	0.469067	2.13189
rs2681417	3	123307887	CD86	G	A	ADD	4	60	358	0	45	286	753	NA	0.938811	0	1.06518	NA	0
rs1129055	3	123321009	CD86	A	G	ADD	32	155	234	16	131	183	751	1.69032	1.0807	0.591603	0.925328	1.5641	0.639344
rs17281995	3	123322331	CD86	G	C	ADD	4	130	288	7	79	245	753	0.347253	0.714349	2.87975	1.39988	0.486111	2.05714
rs2305619	3	158637555	PTX3	A	G	ADD	102	191	123	72	162	97	747	1.20157	1.07551	0.832244	0.92979	1.11721	0.895088
rs3845978	3	158642388	PTX3	A	G	ADD	0	38	383	1	28	301	751	0	0.937576	NA	1.06658	0	NA
rs3911403	3	158644821	PTX3	T	A	ADD	4	55	360	3	32	295	749	0.775758	0.710015	1.28906	1.40842	1.09259	0.915254
rs3921	4	77161967	CXCL10	C	G	ADD	81	227	110	63	193	75	749	1.09314	1.24699	0.914796	0.801931	0.876623	1.14074
rs4256246	4	77164546	CXCL10	A	G	ADD	11	117	291	7	93	231	750	1.24908	1.00133	0.800587	0.99867	1.24742	0.801653
rs230525	4	103677907	NFKB1	G	A	ADD	48	174	198	27	151	153	751	1.54278	1.12306	0.648179	0.890427	1.37374	0.727941
rs4648050	4	103733779	NFKB1	G	A	ADD	46	178	194	24	144	163	749	1.55056	0.962846	0.644928	1.03859	1.6104	0.620966
rs4648095	4	103746914	NFKB1	G	A	ADD	1	43	378	0	30	300	752	NA	0.87907	0	1.13757	NA	0
rs1049253	4	185785945	CASP3	C	T	ADD	13	130	276	15	96	220	750	0.64	0.926434	1.5625	1.07941	0.690821	1.44755
rs2705897	4	185790092	CASP3	A	C	ADD	31	169	219	21	149	161	750	1.30149	1.19927	0.768348	0.833839	1.08524	0.921459
rs2720376	4	185791294	CASP3	G	A	ADD	83	233	104	75	169	87	751	0.80269	0.867051	1.24581	1.15333	0.925769	1.08018
rs2705901	4	185796481	CASP3	G	C	ADD	11	109	301	7	103	221	752	1.48493	1.28702	0.673433	0.776989	1.15377	0.866722
rs4647610	4	185804925	CASP3	T	C	ADD	7	106	308	6	84	241	752	0.924528	1.01276	1.08163	0.9874	0.912879	1.09544
rs2720378	4	185805107	CASP3	C	G	ADD	33	194	185	30	143	156	741	0.810825	0.874141	1.23331	1.14398	0.927568	1.07809
rs4647603	4	185806724	CASP3	T	C	ADD	10	110	284	3	100	223	730	3.0303	1.15777	0.33	0.863732	2.61737	0.382063
rs3775296	4	187234761	TLR3	T	G	ADD	24	119	279	10	112	209	753	2.25882	1.2564	0.442708	0.795923	1.79785	0.55622
rs1879026	4	187237315	TLR3	T	G	ADD	11	125	284	7	97	227	751	1.21943	0.970855	0.820056	1.03002	1.25604	0.796155
rs3775291	4	187241068	TLR3	T	C	ADD	34	156	229	29	137	165	750	1.02962	1.21884	0.971232	0.820451	0.844752	1.18378
rs3775290	4	187241211	TLR3	T	C	ADD	45	176	201	29	146	156	753	1.28723	1.06884	0.776865	0.935596	1.20432	0.830342
rs2069187	5	54433806	GZMA	C	T	ADD	9	108	305	13	66	251	752	0.423077	0.742585	2.36364	1.34665	0.569735	1.7552
rs1051846	5	54439814	GZMA	C	G	ADD	3	100	319	3	63	264	752	0.63	0.76125	1.5873	1.31363	0.827586	1.20833
rs839	5	131847025	IRF1	T	C	ADD	55	183	143	24	157	140	702	1.96607	0.876308	0.508628	1.14115	2.24359	0.445714
rs2070729	5	131847820	IRF1	T	G	ADD	95	197	124	47	170	112	745	1.74425	0.955402	0.573313	1.04668	1.82567	0.547744
rs17622656	5	131848896	IRF1	A	G	ADD	54	181	183	46	163	119	746	1.05717	1.38488	0.945921	0.722083	0.763364	1.30999
rs1800630	6	31650455	TNF	A	C	ADD	15	98	306	5	97	226	747	2.96939	1.34017	0.33677	0.746176	2.21569	0.451327
rs3093662	6	31652168	TNF	G	A	ADD	0	70	347	2	52	275	746	0	0.937351	NA	1.06684	0	NA
rs11914	6	137561281	IFNGR1	G	T	ADD	12	107	300	7	106	218	750	1.69826	1.36329	0.588836	0.733522	1.24571	0.802752
rs3799488	6	137561473	IFNGR1	G	A	ADD	7	106	308	14	76	240	751	0.358491	0.920126	2.78947	1.08681	0.38961	2.56667
rs1327474	6	137582768	IFNGR1	C	T	ADD	82	210	127	62	168	98	747	1.05806	1.03673	0.945122	0.964567	1.02057	0.979841
rs752637	7	128366656	IRF5	T	C	ADD	60	210	147	50	159	122	748	0.908571	0.912295	1.10063	1.09614	0.995918	1.0041
rs3807306	7	128367916	IRF5	T	G	ADD	86	226	105	62	162	107	748	0.994291	0.703416	1.00574	1.42163	1.41352	0.707455
rs1874328	7	128372340	IRF5	C	T	ADD	55	182	183	34	152	144	750	1.351	1.06136	0.740191	0.942192	1.2729	0.785606
rs10108662	8	39899146	INDO	A	C	ADD	47	192	181	35	157	138	750	1.09807	1.0725	0.910693	0.9324	1.02384	0.976719
rs3739319	8	39904478	INDO	A	G	ADD	73	198	150	42	161	128	752	1.4133	0.952888	0.707564	1.04944	1.48317	0.674229
rs268561	8	71656476	TRAM1	G	A	ADD	45	168	209	38	144	147	751	1.01504	1.21866	0.985185	0.820574	0.832914	1.2006
rs7011101	8	71664028	TRAM1	C	A	ADD	5	97	318	5	67	259	751	0.690722	0.848068	1.44776	1.17915	0.814465	1.2278
rs3816745	8	71669188	TRAM1	C	G	ADD	64	204	154	54	156	120	752	0.906318	0.981373	1.10337	1.01898	0.923521	1.08281
rs17686100	8	71669566	TRAM1	G	A	ADD	4	67	351	1	35	295	753	2.08955	0.621553	0.478571	1.60887	3.36182	0.297458
rs268594	8	71675684	TRAM1	A	G	ADD	36	181	203	23	127	178	748	1.09825	0.800205	0.910542	1.24968	1.37246	0.72862
rs268598	8	71677425	TRAM1	G	A	ADD	3	63	354	1	63	267	751	3	1.32584	0.333333	0.754237	2.26271	0.441948
rs268600	8	71680925	TRAM1	G	A	ADD	1	41	352	0	38	286	718	NA	1.14071	0	0.876645	NA	0
rs10429491	9	5040706	JAK2	A	G	ADD	28	179	214	29	124	177	751	0.66885	0.837547	1.4951	1.19396	0.798582	1.25222
rs2230724	9	5071780	JAK2	G	A	ADD	101	215	104	78	173	79	750	1.04192	1.05929	0.959766	0.944031	0.983605	1.01667
rs12340866	9	5084185	JAK2	A	G	ADD	22	171	228	25	120	183	749	0.617544	0.874317	1.61932	1.14375	0.706316	1.4158
rs3780378	9	5102288	JAK2	G	A	ADD	97	222	99	71	176	83	748	1.08311	0.94562	0.923266	1.05751	1.1454	0.873059
rs3780379	9	5102519	JAK2	A	G	ADD	15	140	261	10	119	202	747	1.275	1.09827	0.784314	0.910525	1.16092	0.861386
rs10815160	9	5106616	JAK2	C	A	ADD	35	158	226	14	150	167	750	2.37342	1.28477	0.421333	0.778348	1.84735	0.541317
rs822336	9	5438690	PDCD1L1	G	C	ADD	90	217	112	66	180	85	750	1.13113	1.09298	0.884074	0.914931	1.0349	0.966275
rs12002985	9	5446587	PDCD1L1	G	C	ADD	98	198	125	78	148	105	752	0.939135	0.889851	1.06481	1.12378	1.05538	0.947522
rs17804441	9	5447733	PDCD1L1	G	A	ADD	25	134	261	19	132	180	751	1.29615	1.42836	0.771515	0.700104	0.907441	1.102
rs2297137	9	5455732	PDCD1L1	T	C	ADD	19	144	253	15	113	193	737	0.993981	1.02868	1.00605	0.972122	0.966271	1.03491
PDCD1L1_017464	9	5456085	PDCD1L	G	A	ADD	20	131	269	18	132	180	750	1.11959	1.50585	0.893182	0.664076	0.743494	1.345
PDCD1L1_019180	9	5457801	PDCD1L1	A	G	ADD	3	39	380	0	37	294	753	NA	1.22623	0	0.815505	NA	0
rs2297136	9	5457955	PDCD1L1	C	T	ADD	116	200	104	74	152	105	751	1.19135	0.752762	0.839383	1.32844	1.58264	0.631856
rs4143815	9	5458257	PDCD1L1	C	G	ADD	30	170	219	29	146	154	748	0.888438	1.22131	1.12557	0.81879	0.727444	1.37468
rs16923189	9	5500644	PDCD1LG2	G	A	ADD	33	176	213	30	166	133	751	1.0375	1.51051	0.963855	0.662028	0.686854	1.45591
rs7854413	9	5547708	PDCD1LG2	G	A	ADD	7	77	337	8	58	265	752	0.659091	0.957902	1.51724	1.04395	0.688056	1.45337
rs7852996	9	5559860	PDCD1LG2	T	A	ADD	6	73	342	7	58	264	750	0.681018	1.02927	1.46839	0.971567	0.661654	1.51136
rs1051922	9	21067716	IFNB1	T	C	ADD	44	205	172	32	155	143	751	1.03963	0.909432	0.961877	1.09959	1.14317	0.874762
rs28383793	9	21430416	IFNA	G	A	ADD	1	39	382	0	21	310	753	NA	0.663524	0	1.50711	NA	0
rs12685904	9	21431310	IFNA	C	A	ADD	1	17	401	1	17	313	750	1	1.28115	1	0.780549	0.780549	1.28115
rs10985085	9	122705118	TRAF1	A	G	ADD	1	54	366	0	37	294	752	NA	0.852986	0	1.17235	NA	0
rs4836834	9	122705722	TRAF1	T	A	ADD	87	203	132	59	169	103	753	1.2276	1.06691	0.814596	0.937287	1.15062	0.869099
rs2239657	9	122711341	TRAF1	G	A	ADD	57	182	176	46	148	135	744	1.00764	1.06015	0.992413	0.943259	0.950469	1.05211
rs13440146	9	122721272	TRAF1	A	C	ADD	3	55	355	2	43	284	742	1.17273	0.977273	0.852713	1.02326	1.2	0.833333
rs10824792	10	54196212	MBL2	G	A	ADD	75	200	146	50	153	126	750	1.1475	0.886429	0.87146	1.12812	1.29452	0.772487
rs11595876	10	54196768	MBL2	G	A	ADD	3	54	365	2	39	290	753	1.08333	0.909004	0.923077	1.10011	1.19178	0.83908
rs930507	10	54198272	MBL2	G	C	ADD	11	122	287	12	83	235	750	0.623634	0.830869	1.6035	1.20356	0.750581	1.3323
rs1838066	10	54199331	MBL2	G	A	ADD	58	192	172	45	169	116	752	1.13449	1.30514	0.881453	0.766203	0.869251	1.15042
rs10824793	10	54199486	MBL2	G	A	ADD	98	196	128	59	168	103	752	1.42373	1.06519	0.702381	0.938802	1.3366	0.748167
rs4647964	10	54201105	MBL2	G	G	ADD	0	0	400	0	0	318	718	NA	NA	NA	NA	NA	NA
rs1800450	10	54201241	MBL2	T	C	ADD	7	93	322	7	67	257	753	0.72043	0.90264	1.38806	1.10786	0.798137	1.25292
rs1889490	10	72027719	PRF1	T	C	ADD	68	197	155	63	169	97	749	0.925953	1.37082	1.07997	0.72949	0.675474	1.48044
rs35069510	10	72032901	PRF1	T	C	ADD	1	69	350	5	46	276	747	0.133333	0.845411	7.5	1.18286	0.157714	6.34058
rs1800682	10	90739943	FAS	C	T	ADD	99	189	130	67	150	113	748	1.17271	0.91305	0.852727	1.09523	1.28439	0.778582
rs2234978	10	90761809	FAS	A	G	ADD	35	165	219	34	115	181	749	0.717469	0.843295	1.39379	1.18582	0.850792	1.17537
rs1051070	10	90764752	FAS	T	A	ADD	3	77	336	1	60	269	746	2.33766	0.973302	0.427778	1.02743	2.40179	0.416357
rs17468739	10	91055929	IFIT2	C	A	ADD	9	119	291	12	116	202	749	0.731092	1.40428	1.36782	0.71211	0.520619	1.92079
rs2070845	10	91056055	IFIT2	G	A	ADD	27	163	230	24	133	174	751	0.917945	1.07856	1.08939	0.927166	0.851087	1.17497
rs954439	10	91056440	IFIT2	T	A	ADD	79	189	124	80	162	78	712	0.846429	1.36264	1.18143	0.733871	0.621169	1.60987
rs1727	10	91056749	IFIT2	C	A	ADD	26	143	250	25	127	179	750	0.923636	1.24038	1.08268	0.806205	0.74464	1.34293
rs303215	10	91146811	IFIT1	G	A	ADD	21	132	269	13	93	224	752	1.13811	0.846084	0.878648	1.18192	1.34515	0.74341
rs11203109	10	91147139	IFIT1	G	A	ADD	33	172	215	31	130	170	751	0.804576	0.955882	1.24289	1.04615	0.84171	1.18806
rs304485	10	91149890	IFIT1	A	T	ADD	86	204	130	76	164	90	750	0.909701	1.16122	1.09926	0.861163	0.783401	1.27649
rs303212	10	91151335	IFIT1	G	A	ADD	33	160	228	22	110	199	752	1.03125	0.787688	0.969697	1.26954	1.30921	0.763819
rs303211	10	91152477	IFIT1	A	G	ADD	1	38	382	0	28	303	752	NA	0.928956	0	1.07648	NA	0
rs3809112	11	297036	IFITM2	G	A	ADD	82	171	168	42	136	150	749	1.55277	0.89076	0.64401	1.12264	1.7432	0.573659
rs11246062	11	303755	IFITM1	G	C	ADD	42	180	196	29	130	172	749	1.04598	0.822997	0.956044	1.21507	1.27094	0.786822
rs3758650	11	606865	IRF7	A	G	ADD	1	32	376	2	36	292	739	0.5625	1.44863	1.77778	0.690307	0.388298	2.57534
rs731909	11	2365200	CD81	C	G	ADD	9	104	307	8	83	239	750	0.897837	1.02514	1.11379	0.975472	0.875814	1.14179
rs800335	11	2367517	CD81	G	A	ADD	13	141	261	17	94	219	745	0.509804	0.794521	1.96154	1.25862	0.64165	1.55848
rs3740961	11	36466647	TRAF6	C	T	ADD	10	89	321	6	71	254	751	1.32959	1.00818	0.752113	0.991883	1.3188	0.758268
rs331457	11	36480188	TRAF6	T	C	ADD	2	103	314	8	80	242	749	0.194175	1.00778	5.15	0.992277	0.192675	5.19008
rs5030419	11	36487319	TRAF6	G	C	ADD	11	95	312	0	65	265	748	NA	0.805561	0	1.24137	NA	0
rs7127254	11	46265125	CREB3L1	A	G	ADD	27	139	255	14	130	187	752	1.8037	1.27534	0.554416	0.784103	1.41429	0.707071
rs11038852	11	46270467	CREB3L1	G	C	ADD	39	158	223	24	144	162	750	1.48101	1.25457	0.675214	0.797085	1.18049	0.847104
rs4625425	11	46289469	CREB3L1	C	A	ADD	11	114	294	10	107	214	750	1.03246	1.28947	0.968564	0.77551	0.80068	1.24894
rs2288249	11	46290815	CREB3L1	A	G	ADD	2	61	356	0	36	295	750	NA	0.712198	0	1.4041	NA	0
rs4963271	11	63061760	RARRES3	G	A	ADD	18	142	260	10	92	228	750	1.1662	0.738819	0.857488	1.35351	1.57846	0.633528
rs1131715	11	69731135	FADD	G	A	ADD	65	213	141	66	164	101	750	0.758287	1.07488	1.31876	0.930332	0.705459	1.41752
rs7115875	11	75737878	PRKRIR	G	A	ADD	2	94	321	6	62	260	745	0.219858	0.814321	4.54839	1.22802	0.26999	3.70385
rs3824908	11	75754968	PRKRIR	C	A	ADD	19	154	248	18	122	190	751	0.836219	1.03404	1.19586	0.967081	0.808692	1.23657
rs7925910	11	75765047	PRKRIR	G	A	ADD	5	117	298	5	88	236	749	0.752137	0.949732	1.32955	1.05293	0.791946	1.26271
rs4320976	11	75765492	PRKRIR	A	G	ADD	9	124	289	12	104	214	752	0.629032	1.13265	1.58974	0.882885	0.555363	1.80062
rs4252249	11	117364419	IL10RA	A	G	ADD	4	82	331	6	60	264	747	0.487805	0.917406	2.05	1.09003	0.531722	1.88068
rs2508450	11	117369039	IL10RA	A	G	ADD	72	216	134	71	165	95	753	0.774648	1.07749	1.29091	0.928087	0.718941	1.39094
rs3135932	11	117369273	IL10RA	G	A	ADD	5	125	291	15	79	237	752	0.210667	0.776	4.74684	1.28866	0.271478	3.68354
rs4252314	11	117373727	IL10RA	G	A	ADD	0	29	392	0	18	313	752	NA	0.777349	NA	1.28642	NA	NA
rs2229113	11	117374880	IL10RA	A	G	ADD	30	193	197	48	138	143	749	0.446891	0.985036	2.23768	1.01519	0.45368	2.2042
rs9610	11	117377296	IL10RA	A	G	ADD	84	216	122	66	162	103	753	0.954545	0.88835	1.04762	1.12568	1.07452	0.930652
rs8177352	11	125659053	TIRAP	G	A	ADD	12	142	254	21	91	219	739	0.366197	0.743263	2.73077	1.34542	0.492688	2.02968
rs3802813	11	125667678	TIRAP	A	G	ADD	0	38	383	0	25	305	751	NA	0.826143	NA	1.21044	NA	NA
rs3802814	11	125667817	TIRAP	A	G	ADD	6	116	298	16	72	243	751	0.232759	0.761175	4.2963	1.31376	0.305789	3.27023
rs8177375	11	125668274	TIRAP	G	A	ADD	2	90	329	5	75	251	752	0.333333	1.0923	3	0.915502	0.305167	3.27689
rs8177376	11	125668822	TIRAP	C	A	ADD	17	147	256	27	109	195	751	0.466868	0.973452	2.14193	1.02727	0.479601	2.08507
rs625413	11	125669559	TIRAP	A	G	ADD	26	141	254	13	109	209	752	1.5461	0.939496	0.646789	1.0644	1.64567	0.607656
rs1786704	11	125670967	TIRAP	G	A	ADD	29	126	266	16	106	208	751	1.5248	1.07585	0.655823	0.929494	1.41729	0.70557
rs17199006	12	7775618	CLEC4C	G	A	ADD	13	102	306	5	103	223	752	2.62549	1.38565	0.380881	0.721683	1.89477	0.527768
rs1894823	12	7781816	CLEC4C	A	G	ADD	25	149	246	28	135	167	750	0.808965	1.33465	1.23615	0.749262	0.606127	1.64982
rs10845821	12	7791451	CLEC4C	A	G	ADD	71	192	157	45	163	123	751	1.33947	1.08363	0.746565	0.922824	1.23609	0.809
rs4251460	12	42449035	IRAK4	C	A	ADD	10	87	322	7	49	275	750	0.804598	0.659478	1.24286	1.51635	1.22005	0.819636
rs4251513	12	42460471	IRAK4	G	C	ADD	110	210	100	65	177	89	751	1.42637	0.94703	0.701079	1.05593	1.50615	0.663943
rs4251580	12	42461033	IRAK4	A	G	ADD	6	93	321	5	81	244	750	1.04516	1.14582	0.95679	0.872736	0.91215	1.09631
rs4251520	12	42461605	IRAK4	G	A	ADD	8	77	334	4	60	266	749	1.55844	0.97842	0.641667	1.02206	1.59281	0.62782
rs4251545	12	42466562	IRAK4	A	G	ADD	6	76	336	5	46	280	749	0.726316	0.726316	1.37681	1.37681	1	1
rs1544410	12	46526102	VDR	T	C	ADD	65	189	166	59	149	123	751	0.868532	1.06397	1.15137	0.93988	0.816316	1.22502
rs2066807	12	55026949	STAT2	G	C	ADD	4	70	347	3	51	277	752	0.971429	0.912687	1.02941	1.09567	1.06436	0.939531
rs7316037	12	63133078	TBK1	A	G	ADD	6	72	334	1	45	281	739	3.75	0.742883	0.266667	1.34611	5.0479	0.198102
rs11175398	12	63137245	TBK1	G	A	ADD	87	190	140	74	177	79	747	1.09523	1.6509	0.913046	0.60573	0.663417	1.50735
rs10878175	12	63153605	TBK1	C	G	ADD	41	135	241	14	133	184	748	2.88519	1.29038	0.346598	0.774966	2.23592	0.447243
rs7303577	12	63160369	TBK1	C	A	ADD	6	75	341	7	88	236	753	1.00571	1.69537	0.994318	0.589843	0.593213	1.68573
rs2069727	12	66834490	IFNG	C	T	ADD	83	196	138	62	171	98	748	1.16796	1.22855	0.856197	0.813967	0.950678	1.05188
rs2069718	12	66836429	IFNG	T	C	ADD	82	201	138	61	155	115	752	1.03662	0.925373	0.964673	1.08065	1.12022	0.892683
rs2069716	12	66837082	IFNG	C	T	ADD	1	45	374	0	43	287	750	NA	1.24522	0	0.803072	NA	0
rs1861494	12	66837676	IFNG	G	A	ADD	43	162	214	37	122	171	749	0.875209	0.942459	1.14258	1.06105	0.928644	1.07684
rs10744785	12	111829639	OAS1	G	C	ADD	29	133	257	13	119	197	748	1.99595	1.16725	0.501014	0.856718	1.70997	0.584807
rs34137742	12	111833044	OAS1	A	G	ADD	13	88	299	8	91	225	724	1.6804	1.37419	0.595097	0.7277	1.22283	0.817778
rs3741981	12	111833253	OAS1	G	A	ADD	83	210	127	56	160	115	751	1.12925	0.841408	0.885542	1.18848	1.3421	0.745102
OAS1_004547	12	111833482	OAS1	A	G	ADD	0	57	361	2	45	279	744	0	1.02151	NA	0.978947	0	NA
rs10774671	12	111841576	OAS1	G	A	ADD	59	198	163	37	150	144	751	1.20803	0.857534	0.827797	1.16613	1.40872	0.709863
rs1859330	12	111860771	OAS3	C	T	ADD	58	192	155	35	145	145	730	1.25149	0.807292	0.799049	1.23871	1.55023	0.645065
rs7961861	12	111870301	OAS3	G	A	ADD	107	183	123	90	136	102	741	0.883546	0.896175	1.1318	1.11585	0.985908	1.01429
rs2285933	12	111871162	OAS3	G	C	ADD	42	158	221	24	129	178	752	1.4288	1.01369	0.699889	0.986495	1.4095	0.70947
rs2285932	12	111871333	OAS3	T	C	ADD	44	187	189	31	136	163	750	1.03226	0.843279	0.96875	1.18585	1.2241	0.816927
rs2072136	12	111883302	OAS3	T	C	ADD	20	150	252	22	115	194	753	0.69697	0.995876	1.43478	1.00414	0.699856	1.42887
OAS3_026920	12	111885590	OAS3	A	G	ADD	13	82	323	8	91	227	744	1.80335	1.57908	0.554522	0.63328	1.14203	0.875635
OAS3_029396	12	111888066	OAS3	A	G	ADD	57	143	206	39	120	170	735	1.22647	1.01687	0.815351	0.983414	1.20612	0.829102
rs2240188	12	111888067	OAS3	T	C	ADD	48	155	206	33	122	170	734	1.14487	0.953776	0.873463	1.04846	1.20035	0.833088
rs2010549	12	111893380	OAS3	G	C	ADD	16	133	269	17	99	214	748	0.700575	0.935669	1.4274	1.06875	0.748743	1.33557
rs2072133	12	111893643	OAS3	C	T	ADD	13	106	302	20	99	211	751	0.607075	1.33676	1.64724	0.748077	0.454139	2.20197
rs7138261	12	111894353	OAS3	A	G	ADD	1	50	337	1	43	277	709	0.86	1.04628	1.16279	0.955766	0.821958	1.21661
rs2072138	12	111909276	OAS2	C	G	ADD	39	163	218	24	139	167	750	1.38574	1.11318	0.721638	0.898324	1.24484	0.803316
rs35992364	12	111917267	OAS2	G	A	ADD	9	90	323	20	65	246	753	0.325	0.948284	3.07692	1.05454	0.342724	2.9178
rs1293755	12	111919833	OAS2	T	A	ADD	32	184	203	31	126	174	750	0.706872	0.798913	1.41468	1.2517	0.884793	1.13021
rs2072137	12	111925304	OAS2	C	T	ADD	76	196	149	53	166	111	751	1.21448	1.13688	0.823399	0.879599	1.06825	0.936107
rs929291	12	111928801	OAS2	T	C	ADD	36	193	191	31	126	169	746	0.758148	0.737836	1.319	1.35531	1.02753	0.973208
rs916973	12	111931486	OAS2	C	T	ADD	5	54	363	5	40	281	748	0.740741	0.9569	1.35	1.04504	0.774105	1.29181
rs15895	12	111932671	OAS2	T	C	ADD	45	197	180	42	135	154	753	0.734228	0.800976	1.36198	1.24848	0.916667	1.09091
rs13311	12	111933035	OAS2	A	C	ADD	61	193	167	41	167	122	751	1.28738	1.18445	0.776774	0.844276	1.0869	0.920048
rs1296371	12	111934088	OAS2	C	T	ADD	18	148	242	20	121	181	730	0.735811	1.0931	1.35904	0.914828	0.67314	1.48557
rs12819210	12	119942783	OASL	A	G	ADD	20	139	263	9	92	230	753	1.47082	0.756835	0.679891	1.32129	1.94339	0.514565
rs3213546	12	119955599	OASL	C	G	ADD	0	23	398	0	16	315	752	NA	0.878951	NA	1.13772	NA	NA
rs3213545	12	119955720	OASL	T	C	ADD	20	163	236	29	135	166	749	0.571187	1.17747	1.75074	0.849278	0.485096	2.06145
rs10774580	12	119960806	OASL	A	G	ADD	63	211	147	50	184	96	751	1.09877	1.33531	0.91011	0.748891	0.822857	1.21528
rs28360475	12	119961429	OASL	G	A	ADD	21	154	245	20	82	228	750	0.559091	0.572169	1.78862	1.74774	0.977143	1.02339
rs2236350	14	23700850	ISGF3G	T	G	ADD	7	80	331	2	64	264	748	2.8	1.00303	0.357143	0.996979	2.79154	0.358225
rs12436555	14	23704665	ISGF3G	A	G	ADD	13	119	286	13	80	237	748	0.672269	0.811261	1.4875	1.23265	0.828671	1.20675
rs2236338	14	24170122	GZMB	G	A	ADD	21	145	254	17	93	220	750	0.792292	0.740502	1.26216	1.35044	1.06994	0.934632
rs11539752	14	24171429	GZMB	C	G	ADD	16	146	257	18	101	211	749	0.614916	0.842596	1.62624	1.18681	0.729788	1.37026
rs2273844	14	24173254	GZMB	A	G	ADD	18	145	258	19	100	212	752	0.653358	0.839297	1.53056	1.19147	0.778458	1.28459
rs28489163	14	93645984	IFI27	A	G	ADD	9	107	304	1	63	267	751	5.29907	0.670377	0.188713	1.4917	7.90461	0.126509
IFI27_000630	14	93646335	IFI27	G	C	ADD	22	126	274	22	88	220	752	0.698413	0.869841	1.43182	1.14964	0.80292	1.24545
rs3814821	14	93646690	IFI27	T	C	ADD	89	201	132	89	154	88	753	0.766169	1.14925	1.30519	0.87013	0.666667	1.5
rs2799	14	93652679	IFI27	C	G	ADD	2	54	358	3	35	289	741	0.432099	0.802896	2.31429	1.24549	0.538175	1.85813
IFI27_007273	14	93652978	IFI27	0	C	ADD	0	0	421	0	0	331	752	NA	NA	NA	NA	NA	NA
rs1243081	14	93653215	IFI27	A	G	ADD	4	100	291	4	57	256	712	0.57	0.64793	1.75439	1.54338	0.879725	1.13672
rs7141881	14	93653617	IFI27	A	G	ADD	53	215	151	38	152	141	750	0.986047	0.757117	1.01415	1.3208	1.30237	0.767831
rs1243082	14	93653748	IFI27	A	C	ADD	4	51	365	0	37	294	751	NA	0.900694	0	1.11026	NA	0
rs10132928	14	93654162	IFI27	G	A	ADD	100	225	95	67	166	98	751	1.10116	0.715193	0.908133	1.39822	1.53967	0.64949
rs4780355	16	11255359	SOCS1	G	A	ADD	42	166	199	29	128	172	736	1.11674	0.892127	0.895461	1.12092	1.25178	0.798865
rs243330	16	11258492	SOCS1	T	C	ADD	97	179	129	68	174	88	735	1.38663	1.42496	0.721175	0.701773	0.973096	1.02765
rs3760396	17	29605554	CCL2	G	C	ADD	21	121	280	17	116	198	753	1.18425	1.35571	0.844417	0.737623	0.873529	1.14478
rs2857656	17	29606120	CCL2	G	C	ADD	34	176	208	21	128	181	748	1.17749	0.835761	0.849265	1.19651	1.40888	0.709782
rs4586	17	29607382	CCL2	G	A	ADD	63	211	146	31	166	134	751	1.59884	0.857183	0.625454	1.16661	1.86522	0.536129
rs4969168	17	73865388	SOCS3	A	G	ADD	14	92	311	18	78	234	747	0.65942	1.12681	1.51648	0.88746	0.585209	1.70879
rs2292151	19	4767719	TICAM1	T	C	ADD	28	154	237	17	118	194	748	1.26203	0.936069	0.792373	1.0683	1.34823	0.741716
rs7255265	19	4769378	TICAM1	A	G	ADD	60	186	174	46	152	133	751	1.06592	1.06912	0.938158	0.935345	0.997001	1.00301
rs12609318	19	6614916	TNFSF14	A	G	ADD	33	165	219	16	141	173	747	1.7625	1.08177	0.567376	0.924415	1.62928	0.613768
rs1077667	19	6619972	TNFSF14	T	C	ADD	13	139	269	11	118	202	752	1.00327	1.13049	0.996741	0.884569	0.887462	1.12681
rs8106574	19	6622142	TNFSF14	A	G	ADD	22	146	250	16	120	190	744	1.13014	1.08147	0.884848	0.924667	1.045	0.956938
rs8112310	19	7710320	CD209	A	T	ADD	14	113	294	4	74	253	752	2.29204	0.760992	0.436293	1.31407	3.0119	0.332016
rs4804801	19	7713482	CD209	T	A	ADD	14	44	340	1	34	283	716	10.8182	0.928365	0.092437	1.07716	11.6529	0.0858152
rs4804802	19	7713610	CD209	A	G	ADD	1	73	347	3	60	268	752	0.273973	1.0642	3.65	0.939673	0.257445	3.88433
rs8105572	19	7715327	CD209	A	G	ADD	3	95	319	2	69	259	747	1.08947	0.894574	0.917874	1.11785	1.21787	0.821107
rs11465384	19	7716006	CD209	T	C	ADD	0	65	354	1	50	280	750	0	0.972527	NA	1.02825	0	NA
rs2287886	19	7718536	CD209	A	G	ADD	50	176	193	37	165	128	749	1.26689	1.41357	0.789333	0.707427	0.896233	1.11578
rs735240	19	7719336	CD209	A	G	ADD	94	203	123	67	183	80	750	1.26476	1.38602	0.790664	0.721489	0.912511	1.09588
rs7252764	19	7733137	CLEC4M	A	G	ADD	0	42	378	1	24	304	749	0	0.710526	NA	1.40741	0	NA
rs2287887	19	7733955	CLEC4M	C	A	ADD	33	164	222	20	153	157	749	1.53933	1.31917	0.649634	0.758052	1.16689	0.856977
rs868876	19	7737226	CLEC4M	A	T	ADD	36	179	204	25	152	154	750	1.22279	1.12486	0.8178	0.888996	1.08706	0.919913
rs475896	19	7737429	CLEC4M	C	G	ADD	73	212	136	57	163	111	752	0.98469	0.942036	1.01555	1.06153	1.04528	0.956683
rs558705	19	7738183	CLEC4M	T	C	ADD	2	75	341	2	87	240	747	1.16	1.64817	0.862069	0.606735	0.703812	1.42083
rs557094	19	7738286	CLEC4M	G	C	ADD	6	91	321	4	64	263	749	1.05495	0.858396	0.947917	1.16496	1.22897	0.813688
rs2161525	19	7738664	CLEC4M	G	A	ADD	67	209	142	49	150	130	747	0.981349	0.783953	1.019	1.27559	1.2518	0.798852
rs8113469	19	7738959	CLEC4M	G	A	ADD	25	141	250	17	141	171	745	1.47059	1.46199	0.68	0.684	1.00588	0.994152
rs12610506	19	7739071	CLEC4M	A	G	ADD	47	193	180	39	156	136	751	0.974093	1.0698	1.0266	0.934758	0.910541	1.09825
rs3745376	19	7739690	CLEC4M	A	C	ADD	18	116	286	8	80	242	750	1.55172	0.815047	0.644444	1.22692	1.90385	0.525253
rs15282	19	7740274	CLEC4M	T	C	ADD	48	180	193	21	138	172	752	1.75238	0.860271	0.570652	1.16242	2.03701	0.490916
rs2304207	19	54859538	IRF3	C	G	ADD	11	102	306	12	126	193	750	1.13235	1.95855	0.883117	0.510582	0.578159	1.72963
rs2304204	19	54860832	IRF3	C	T	ADD	30	164	226	35	141	155	751	0.736934	1.25358	1.35697	0.797715	0.587863	1.70108
rs752118	20	44180145	CD40	A	G	ADD	21	150	247	14	121	196	749	1.21	1.01656	0.826446	0.983705	1.19028	0.840136
rs745307	20	44180493	CD40	T	C	ADD	30	150	236	15	140	174	745	1.86667	1.2659	0.535714	0.789952	1.47458	0.678161
rs3765457	20	44190620	CD40	G	A	ADD	17	97	306	8	84	239	751	1.84021	1.10874	0.543417	0.901922	1.65972	0.60251
rs3765459	20	44190814	CD40	A	G	ADD	19	154	243	13	126	192	747	1.1958	1.03551	0.836257	0.965706	1.1548	0.865954
rs11569345	20	44191928	CD40	A	G	ADD	0	28	393	1	17	313	752	0	0.762323	NA	1.31178	0	NA
rs11569348	20	44192680	CD40	A	C	ADD	13	90	316	7	78	244	748	1.60952	1.1224	0.621302	0.890944	1.434	0.697352
rs2226299	21	33620794	IFNAR1	A	G	ADD	16	114	285	10	108	212	745	1.51579	1.27358	0.659722	0.785185	1.19018	0.840212
rs2252930	21	33626071	IFNAR1	C	G	ADD	42	174	205	25	122	184	752	1.17793	0.781172	0.848946	1.28013	1.5079	0.663173
rs2252931	21	33626190	IFNAR1	A	G	ADD	43	172	206	25	122	184	752	1.22	0.79411	0.819672	1.25927	1.53631	0.65091
rs17643419	21	33633668	IFNAR1	A	G	ADD	1	57	363	3	45	283	752	0.263158	1.01265	3.8	0.987511	0.259871	3.84806
rs2253923	21	33634289	IFNAR1	A	T	ADD	54	196	172	57	154	120	753	0.744361	1.12619	1.34343	0.887949	0.660955	1.51296
rs2257167	21	33637569	IFNAR1	G	C	ADD	6	95	318	5	83	243	750	1.04842	1.14334	0.953815	0.874631	0.916981	1.09053
rs12483293	21	33638659	IFNAR1	C	A	ADD	45	147	229	27	141	162	751	1.59864	1.35588	0.625532	0.737527	1.17904	0.848148
rs2243600	21	33645531	IFNAR1	A	C	ADD	34	145	242	18	133	180	752	1.73257	1.23318	0.577178	0.810912	1.40496	0.711765
rs2834202	21	33652824	IFNAR1	G	A	ADD	25	149	244	20	137	173	748	1.14933	1.29681	0.870073	0.77112	0.88627	1.12832
rs9808753	21	33709182	IFNGR2	G	A	ADD	4	109	308	5	80	245	751	0.587156	0.922674	1.70312	1.08381	0.636364	1.57143
rs11910627	21	33721220	IFNGR2	G	C	ADD	36	165	219	26	135	170	751	1.13287	1.05401	0.882716	0.948757	1.07482	0.930392
rs1059293	21	33731563	IFNGR2	A	G	ADD	106	196	120	75	161	95	753	1.16095	1.03759	0.861362	0.963768	1.11889	0.893744
rs2071430	21	41719935	MX1	0	C	ADD	0	0	414	0	0	327	741	NA	NA	NA	NA	NA	NA
rs7280422	21	41723437	MX1	C	G	ADD	9	119	290	27	96	206	747	0.268908	1.13568	3.71875	0.880532	0.236782	4.2233
rs455599	21	41726549	MX1	G	A	ADD	98	214	109	77	156	98	752	0.927782	0.810795	1.07784	1.23336	1.14429	0.873907
rs457347	21	41726740	MX1	G	A	ADD	97	213	109	77	155	98	749	0.916712	0.80938	1.09085	1.23551	1.13261	0.882916
rs468672	21	41728034	MX1	A	T	ADD	54	213	143	49	136	142	737	0.70365	0.642994	1.42116	1.55522	1.09433	0.913798
rs2838036	21	41729610	MX1	A	T	ADD	0	19	402	0	21	309	751	NA	1.43792	NA	0.695451	NA	NA
rs8132871	21	41732690	MX1	A	G	ADD	7	105	307	16	89	224	748	0.370833	1.16169	2.69663	0.860813	0.319218	3.13265
rs467558	21	41733265	MX1	G	A	ADD	40	194	183	35	121	173	746	0.712813	0.659764	1.40289	1.51569	1.08041	0.925578
rs467960	21	41734761	MX1	G	A	ADD	75	204	143	65	135	131	753	0.763575	0.722384	1.30963	1.3843	1.05702	0.946056
rs469390	21	41739800	MX1	G	A	ADD	69	204	149	55	138	138	753	0.848663	0.730392	1.17832	1.36913	1.16193	0.860639
rs7277299	21	41740660	MX1	A	C	ADD	3	59	359	5	42	284	752	0.427119	0.899857	2.34127	1.11129	0.474652	2.10681
rs467639	21	41741434	MX1	A	T	ADD	32	172	215	24	131	175	749	1.0155	0.935714	0.984733	1.0687	1.08527	0.921429
rs2070229	21	41742983	MX1	G	A	ADD	27	174	219	26	126	179	751	0.751989	0.885956	1.32981	1.12872	0.848788	1.17815
rs469218	21	41743564	MX1	A	G	ADD	5	16	373	3	13	288	698	1.35417	1.0523	0.738462	0.950299	1.28686	0.777083
rs3737399	21	41745242	MX1	A	G	ADD	68	207	147	46	155	124	747	1.10691	0.887681	0.903416	1.12653	1.24697	0.801945
rs1050008	21	41746531	MX1	G	A	ADD	7	108	306	15	59	257	752	0.254938	0.650454	3.92252	1.53739	0.391939	2.55142
rs467593	21	41748421	MX1	G	A	ADD	33	183	202	28	136	166	748	0.875878	0.904339	1.14171	1.10578	0.968529	1.03249
rs468811	21	41751716	MX1	A	G	ADD	8	122	291	18	71	242	752	0.258652	0.699804	3.8662	1.42897	0.369607	2.70558
rs13433394	21	41753780	MX1	A	G	ADD	13	117	290	6	81	244	751	1.5	0.822825	0.666667	1.21533	1.82299	0.54855
rs4819387	21	44471630	B7H2	A	G	ADD	82	213	127	64	179	88	753	1.07673	1.21281	0.928737	0.824528	0.887795	1.12639
rs4819388	21	44471849	B7H2	A	G	ADD	32	170	216	24	140	167	749	1.09804	1.06516	0.910714	0.938823	1.03086	0.97006
rs11558819	21	44481202	B7H2	T	C	ADD	24	162	234	26	140	164	750	0.797721	1.23306	1.25357	0.810989	0.646943	1.54573
rs378299	21	44485771	B7H2	C	T	ADD	74	202	133	56	182	93	740	1.19059	1.28851	0.839917	0.776089	0.924006	1.08224
Legend
SNP	rsID for Single Nucleotide Polymorphism
CHR	Chromosome
Position	Genomic Position
Gene	HUGO gene name
D (minor Allele)	Minor allele according to the frequency reported for this dataset
d (major Allele)	Major allele according to the frequency reported for this dataset
TEST	Association test performed
Symptomatic DD	DD Genotypes in symptomatic cases
Symptomatic Dd	Dd Genotypes in symptomatic cases
Symptomatic dd	dd Genotypes in symptomatic cases
Asymptomatic DD	DD Genotypes in asymptomatic controls
Asymptomatic Dd	DD Genotypes in asymptomatic controls
Asymptomatic dd	DD Genotypes in asymptomatic controls
OR DD vs. dD Minor Allele	Odds ratio calculated for DD vs. dD for the minor allele
OR dd vs. dD Minor Allele	Odds ratio calculated for dd vs. dD for the minor allele
OR DD vs. dD Major Allele	Odds ratio calculated for DD vs. dD for the major allele
OR dd vs. dD Major Allele	Odds ratio calculated for DD vs. dD for the major allele
OR Minor Allele	Odds ratio calculated for the minor allele
OR Major Allele	Odds ratio calculated for the major allele
