# Supplementary material for: Host Genetic Risk Factors for West Nile Virus Infection and Disease Progression
Source: PLoS One. 2011 Sep 15;6(9):e24745. doi: 10.1371/journal.pone.0024745 (PMC3174177; doi:10.1371/journal.pone.0024745)
Supplement: Table S9 — WNE/P vs. WNF/M genotypic contingency table analysis. (XLS) [file pone.0024745.s009.xls]

## Sheet: Sheet1
Table S9. WNE/P vs. WNF/M genotypic contingency table analysis. Genotypic frequency differences between symptomatic and asymptomatic infection were calculated a using 3 x 2 contingency table analysis. Two sided p-values were estimated by the chi-sqaure test of significance with 2 degrees of freedom. P-values were corrected for multiple tests using the Bonferroni correction.
SNP	CHR	Position	Gene	D(minor allele	d (major Allele)	TEST	WNE/P			WNF/M + Asymptomatic			n	CHISQ	DF	P-value	Bonferroni P-Value
							DD	Dd	dd	DD	Dd	dd
rs2254002	1	65074257	JAK1	T	G	GENO	17	67	55	96	268	246	749	1.4	2	0.4965	167.321
rs4916004	1	65076098	JAK1	A	G	GENO	2	19	119	5	89	514	748	0.5394	2	0.7636	257.333
rs310244	1	65078465	JAK1	T	C	GENO	3	43	93	27	214	368	748	2.814	2	0.2449	82.5313
rs310247	1	65079997	JAK1	T	C	GENO	26	67	46	128	298	183	748	0.6491	2	0.7229	243.617
rs2230587	1	65083850	JAK1	T	C	GENO	5	26	109	10	123	477	750	2.272	2	0.321	108.177
rs10789166	1	65085401	JAK1	G	A	GENO	4	28	107	21	135	455	750	0.3998	2	0.8188	275.936
rs310219	1	65087886	JAK1	T	C	GENO	8	51	81	43	236	328	747	0.7939	2	0.6724	226.599
rs188698	1	65091172	JAK1	C	T	GENO	15	54	71	61	286	263	750	3.27	2	0.1949	65.6813
rs2256298	1	65103270	JAK1	T	C	GENO	14	43	83	34	256	313	743	8.398	2	0.01501	5.05837
rs11585932	1	65107683	JAK1	G	A	GENO	0	17	122	3	83	518	743	0.9351	2	0.6265	211.13
rs12135754	1	65115093	JAK1	C	A	GENO	1	18	121	6	86	518	750	0.2455	2	0.8845	298.077
rs310201	1	65122196	JAK1	C	T	GENO	8	49	83	40	212	358	750	0.1353	2	0.9346	314.96
rs310199	1	65122710	JAK1	C	T	GENO	12	60	68	64	257	289	750	0.4627	2	0.7935	267.409
rs310198	1	65123656	JAK1	A	G	GENO	2	25	113	11	127	470	748	0.7793	2	0.6773	228.25
rs10802189	1	116858253	CD58	A	G	GENO	19	58	63	68	261	277	746	0.6228	2	0.7324	246.819
rs17036001	1	116916652	CD58	A	G	GENO	0	21	117	1	62	542	743	3.005	2	0.2226	75.0162
rs1335531	1	116916900	CD58	G	C	GENO	10	43	86	35	253	317	744	5.609	2	0.06054	20.402
rs6701046	1	117099257	CD2	G	A	GENO	8	48	84	27	216	363	746	0.4436	2	0.8011	269.971
rs3136705	1	117104923	CD2	A	G	GENO	3	34	102	12	123	476	750	1.336	2	0.5127	172.78
rs798043	1	117105020	CD2	T	C	GENO	6	54	80	32	231	347	750	0.2233	2	0.8943	301.379
rs1801274	1	159746369	FCGR2A	T	C	GENO	38	69	32	160	272	179	750	2.295	2	0.3174	106.964
rs627839	1	180808704	RNASEL	A	C	GENO	35	58	45	120	328	162	748	6.254	2	0.04385	14.7774
rs11072	1	180809954	RNASEL	C	T	GENO	9	54	75	58	273	277	746	3.836	2	0.1469	49.5053
rs672527	1	180811844	RNASEL	A	G	GENO	15	47	78	43	251	315	749	3.979	2	0.1367	46.0679
rs533259	1	180815642	RNASEL	T	C	GENO	2	19	118	2	53	553	747	5.944	2	0.0512	17.2544
rs627928	1	180817960	RNASEL	T	G	GENO	26	67	47	141	282	188	751	1.397	2	0.4974	167.624
rs486907	1	180821180	RNASEL	T	C	GENO	18	59	63	71	286	254	751	1.004	2	0.6053	203.986
rs3024498	1	205008152	IL10	C	T	GENO	5	53	79	40	228	340	745	1.69	2	0.4295	144.742
rs3024496	1	205008487	IL10	C	T	GENO	30	70	40	147	291	169	747	0.4949	2	0.7808	263.13
rs3024509	1	205009920	IL10	C	T	GENO	1	16	123	0	74	534	748	4.395	2	0.1111	37.4407
rs3021094	1	205011575	IL10	G	T	GENO	1	30	109	4	100	507	751	2.056	2	0.3577	120.545
rs1800871	1	205013257	IL10	T	C	GENO	9	57	73	40	207	361	747	2.469	2	0.291	98.067
rs1800896	1	205013520	IL10	C	T	GENO	30	68	42	148	291	170	749	0.5852	2	0.7463	251.503
rs3770768	2	37199655	EIF2AK2	T	C	GENO	1	30	109	18	107	484	749	3.219	2	0.2	67.4
rs4648212	2	37206515	EIF2AK2	T	C	GENO	0	16	123	2	61	545	747	0.7137	2	0.6999	235.866
rs4670185	2	37209038	EIF2AK2	G	A	GENO	1	10	129	4	69	537	750	2.101	2	0.3498	117.883
rs4648186	2	37220611	EIF2AK2	T	C	GENO	2	32	105	17	139	453	748	0.8373	2	0.6579	221.712
rs4648184	2	37220999	EIF2AK2	A	T	GENO	0	16	124	0	30	581	751	NA	NA	NA	NA
rs2373114	2	37226754	EIF2AK2	A	G	GENO	2	25	113	5	77	524	746	3.089	2	0.2134	71.9158
rs2254958	2	37229795	EIF2AK2	T	C	GENO	28	66	46	91	303	211	745	2.083	2	0.353	118.961
rs12712526	2	37236819	EIF2AK2	G	A	GENO	38	62	35	129	300	176	740	2.969	2	0.2266	76.3642
rs7340267	2	37237964	EIF2AK2	G	A	GENO	38	63	32	130	299	176	738	3.476	2	0.1759	59.2783
rs1990760	2	162832297	IFIH1	G	A	GENO	19	70	50	101	316	193	749	1.29	2	0.5247	176.824
rs3747517	2	162837070	IFIH1	T	C	GENO	8	48	83	50	268	292	749	6.415	2	0.04046	13.635
rs13023380	2	162862609	IFIH1	A	G	GENO	47	60	32	150	286	171	746	5.031	2	0.08084	27.2431
rs17715343	2	162875992	IFIH1	G	C	GENO	0	23	117	2	89	519	750	0.7474	2	0.6882	231.923
rs2059691	2	179010130	PRKRA	A	G	GENO	9	56	75	52	267	290	749	1.84	2	0.3986	134.328
rs2288320	2	179016748	PRKRA	C	A	GENO	2	42	95	17	185	406	747	0.8625	2	0.6497	218.949
rs3752689	2	179020859	PRKRA	G	A	GENO	8	48	83	22	202	382	745	1.517	2	0.4685	157.885
rs3771300	2	191543841	STAT1	G	T	GENO	30	67	43	162	296	151	749	2.741	2	0.254	85.598
rs2066804	2	191550004	STAT1	T	C	GENO	3	48	89	39	210	360	749	4.065	2	0.131	44.147
rs12693591	2	191568747	STAT1	A	C	GENO	7	36	97	13	142	456	751	4.265	2	0.1186	39.9682
rs10173099	2	191575577	STAT1	A	G	GENO	21	65	54	68	282	261	751	1.909	2	0.3851	129.779
rs1879877	2	204278245	CD28	T	G	GENO	11	50	78	49	218	342	748	0.003472	2	0.9983	336.427
rs3181096	2	204278337	CD28	A	G	GENO	28	44	56	83	247	261	719	5.614	2	0.06038	20.3481
rs3116494	2	204300266	CD28	G	A	GENO	9	51	80	39	245	326	750	0.6908	2	0.7079	238.562
rs16840252	2	204439764	CTLA4	A	G	GENO	3	40	97	19	160	430	749	0.6235	2	0.7322	246.751
rs11571317	2	204440253	CTLA4	A	G	GENO	1	21	118	6	98	507	751	0.1886	2	0.91	306.67
rs5742909	2	204440592	CTLA4	A	G	GENO	2	20	117	5	102	501	747	0.8967	2	0.6387	215.242
rs41265961	2	204444106	CTLA4	A	G	GENO	0	12	128	2	49	559	750	0.5002	2	0.7787	262.422
rs11883722	2	204509090	ICOS	A	G	GENO	9	38	91	25	200	376	739	2.713	2	0.2576	86.8112
rs4264550	2	204529739	ICOS	A	G	GENO	1	30	108	8	152	450	749	1.083	2	0.5819	196.1
rs10183087	2	204532569	ICOS	C	A	GENO	5	52	83	32	247	331	750	1.488	2	0.4752	160.142
rs10932035	2	204532897	ICOS	A	G	GENO	2	23	115	5	122	484	751	1.316	2	0.5178	174.499
rs6705653	2	242442232	PDCD1	T	C	GENO	22	64	50	113	298	194	741	1.236	2	0.5392	181.71
PDCD1_008885	2	242442870	PCDC1	C	G	GENO	0	13	126	1	50	551	741	0.386	2	0.8245	277.856
rs7419333	2	242443985	PDCD1	G	C	GENO	15	70	50	63	267	275	740	3.276	2	0.1944	65.5128
rs4988457	3	38157140	MYD88	G	C	GENO	0	18	122	2	52	553	747	2.894	2	0.2353	79.2961
rs7744	3	38159025	MYD88	G	A	GENO	0	35	105	19	165	427	751	4.946	2	0.08433	28.4192
rs6853	3	38159374	MYD88	G	A	GENO	4	33	103	6	133	472	751	3.377	2	0.1848	62.2776
rs1799988	3	46387263	CCR5	A	G	GENO	25	65	46	114	318	175	743	1.396	2	0.4976	167.691
rs352140	3	52231737	TLR9	G	A	GENO	33	77	29	146	285	178	748	4.593	2	0.1006	33.9022
rs187084	3	52236071	TLR9	C	T	GENO	16	68	55	119	272	218	748	4.935	2	0.08479	28.5742
rs17281703	3	120726239	CD80	A	G	GENO	2	23	115	11	113	484	748	0.4776	2	0.7876	265.421
rs1599796	3	120726624	CD80	A	G	GENO	7	45	88	23	191	394	748	0.5063	2	0.7764	261.647
rs7628626	3	120727111	CD80	A	C	GENO	7	45	88	19	180	412	751	1.807	2	0.4051	136.519
rs2629396	3	120731657	CD80	G	T	GENO	31	64	45	94	302	214	750	3.718	2	0.1558	52.5046
rs2228017	3	120746370	CD80	A	G	GENO	18	50	72	44	240	326	750	4.863	2	0.08791	29.6257
rs9282638	3	120746460	CD80	C	T	GENO	2	32	106	19	148	443	750	1.399	2	0.4969	167.455
rs16829980	3	120761158	CD80	G	A	GENO	1	28	109	7	127	472	744	0.2351	2	0.8891	299.627
rs16829984	3	120761230	CD80	C	G	GENO	1	25	114	11	125	472	748	1.474	2	0.4785	161.255
rs1880661	3	120761538	CD80	T	C	GENO	31	71	37	133	280	198	750	1.893	2	0.3881	130.79
CD80_035889	3	120795177	CD80	A	G	GENO	5	39	95	32	180	397	748	0.8868	2	0.6419	216.32
rs2681417	3	123307887	CD86	G	A	GENO	1	16	123	3	89	519	751	1.022	2	0.5999	202.166
rs1129055	3	123321009	CD86	A	G	GENO	10	44	86	38	242	329	749	3.33	2	0.1892	63.7604
rs17281995	3	123322331	CD86	G	C	GENO	3	45	92	8	163	440	751	2.407	2	0.3002	101.167
rs2305619	3	158637555	PTX3	A	G	GENO	33	63	40	141	288	180	745	0.08172	2	0.96	323.52
rs3845978	3	158642388	PTX3	A	G	GENO	0	16	124	1	50	558	749	1.685	2	0.4307	145.146
rs3911403	3	158644821	PTX3	T	A	GENO	1	25	113	6	62	540	747	6.711	2	0.0349	11.7613
rs3921	4	77161967	CXCL10	C	G	GENO	27	72	40	117	346	145	747	1.639	2	0.4406	148.482
rs4256246	4	77164546	CXCL10	A	G	GENO	2	40	96	16	169	425	748	0.7105	2	0.701	236.237
rs230525	4	103677907	NFKB1	G	A	GENO	14	62	63	60	263	287	749	0.1364	2	0.9341	314.792
rs4648050	4	103733779	NFKB1	G	A	GENO	15	62	63	54	260	293	747	0.718	2	0.6984	235.361
rs4648095	4	103746914	NFKB1	G	A	GENO	0	14	126	1	58	551	750	0.2596	2	0.8783	295.987
rs1049253	4	185785945	CASP3	C	T	GENO	9	34	97	19	192	397	748	5.595	2	0.06095	20.5402
rs2705897	4	185790092	CASP3	A	C	GENO	13	57	70	39	260	309	748	1.477	2	0.4777	160.985
rs2720376	4	185791294	CASP3	G	A	GENO	29	78	32	129	323	158	749	0.5862	2	0.7459	251.368
rs2705901	4	185796481	CASP3	G	C	GENO	3	39	98	15	173	422	750	0.06867	2	0.9662	325.609
rs4647610	4	185804925	CASP3	T	C	GENO	2	41	97	11	148	451	750	1.569	2	0.4563	153.773
rs2720378	4	185805107	CASP3	C	G	GENO	12	70	52	51	266	288	739	3.532	2	0.171	57.627
rs4647603	4	185806724	CASP3	T	C	GENO	5	32	91	8	178	414	728	4.774	2	0.09191	30.9737
rs3775296	4	187234761	TLR3	T	G	GENO	5	36	99	28	194	389	751	2.491	2	0.2878	96.9886
rs1879026	4	187237315	TLR3	T	G	GENO	5	38	97	13	184	412	749	1.385	2	0.5004	168.635
rs3775291	4	187241068	TLR3	T	C	GENO	12	60	67	51	233	325	748	1.28	2	0.5272	177.666
rs3775290	4	187241211	TLR3	T	C	GENO	12	57	71	61	264	286	751	0.7649	2	0.6822	229.901
rs2069187	5	54433806	GZMA	C	T	GENO	0	32	108	22	142	446	750	5.308	2	0.07037	23.7147
rs1051846	5	54439814	GZMA	C	G	GENO	0	28	112	6	135	469	750	1.758	2	0.4153	139.956
rs839	5	131847025	IRF1	T	C	GENO	16	58	40	63	282	241	700	1.928	2	0.3814	128.532
rs2070729	5	131847820	IRF1	T	G	GENO	33	65	41	109	302	193	743	2.374	2	0.3052	102.852
rs17622656	5	131848896	IRF1	A	G	GENO	18	56	66	81	287	236	744	3.243	2	0.1976	66.5912
rs1800630	6	31650455	TNF	A	C	GENO	5	35	99	15	159	432	745	0.5787	2	0.7487	252.312
rs3093662	6	31652168	TNF	G	A	GENO	0	22	116	2	100	504	744	0.4876	2	0.7836	264.073
rs11914	6	137561281	IFNGR1	G	T	GENO	6	31	103	13	182	413	748	5.018	2	0.08137	27.4217
rs3799488	6	137561473	IFNGR1	G	A	GENO	1	33	106	20	149	440	749	2.906	2	0.2339	78.8243
rs1327474	6	137582768	IFNGR1	C	T	GENO	26	71	43	116	307	182	745	0.03666	2	0.9818	330.867
rs752637	7	128366656	IRF5	T	C	GENO	20	76	42	89	292	227	746	2.619	2	0.27	90.99
rs3807306	7	128367916	IRF5	T	G	GENO	23	79	36	124	309	175	746	1.975	2	0.3726	125.566
rs1874328	7	128372340	IRF5	C	T	GENO	15	63	61	74	270	265	748	0.2043	2	0.9029	304.277
rs10108662	8	39899146	INDO	A	C	GENO	20	67	53	62	281	265	748	2.679	2	0.262	88.294
rs3739319	8	39904478	INDO	A	G	GENO	33	54	53	82	303	225	750	10.6	2	0.005003	1.68601
rs268561	8	71656476	TRAM1	G	A	GENO	17	53	70	66	259	284	749	1.044	2	0.5932	199.908
rs7011101	8	71664028	TRAM1	C	A	GENO	1	35	104	9	129	471	749	1.393	2	0.4983	167.927
rs3816745	8	71669188	TRAM1	C	G	GENO	24	63	53	93	296	221	750	0.6407	2	0.7259	244.628
rs17686100	8	71669566	TRAM1	G	A	GENO	1	25	114	4	76	531	751	2.891	2	0.2357	79.4309
rs268594	8	71675684	TRAM1	A	G	GENO	10	62	67	49	245	313	746	0.856	2	0.6518	219.657
rs268598	8	71677425	TRAM1	G	A	GENO	0	18	122	4	108	497	749	2.951	2	0.2287	77.0719
rs268600	8	71680925	TRAM1	G	A	GENO	0	9	111	1	70	525	716	2.052	2	0.3585	120.814
rs10429491	9	5040706	JAK2	A	G	GENO	13	56	71	44	246	319	749	0.7003	2	0.7046	237.45
rs2230724	9	5071780	JAK2	G	A	GENO	27	75	37	152	312	145	748	1.978	2	0.3719	125.33
rs12340866	9	5084185	JAK2	A	G	GENO	11	50	78	36	240	332	747	1.118	2	0.5717	192.663
rs3780378	9	5102288	JAK2	G	A	GENO	28	74	37	140	323	144	746	0.8191	2	0.6639	223.734
rs3780379	9	5102519	JAK2	A	G	GENO	5	49	83	20	209	379	745	0.161	2	0.9226	310.916
rs10815160	9	5106616	JAK2	C	A	GENO	12	58	69	37	248	324	748	1.431	2	0.4889	164.759
rs822336	9	5438690	PDCD1L1	G	C	GENO	32	76	31	123	321	165	748	1.51	2	0.4701	158.424
rs12002985	9	5446587	PDCD1L1	G	C	GENO	31	67	42	144	278	188	750	0.2586	2	0.8787	296.122
rs17804441	9	5447733	PDCD1L1	G	A	GENO	9	48	82	35	218	357	749	0.1552	2	0.9253	311.826
rs2297137	9	5455732	PDCD1L1	T	C	GENO	2	52	86	32	204	359	735	4.11	2	0.1281	43.1697
PDCD1L1_017464	9	5456085	PDCD1L	G	A	GENO	9	44	87	29	219	360	748	1.462	2	0.4813	162.198
PDCD1L1_019180	9	5457801	PDCD1L1	A	G	GENO	1	12	127	2	63	546	751	0.7953	2	0.6719	226.43
rs2297136	9	5457955	PDCD1L1	C	T	GENO	40	64	36	149	287	173	749	1.104	2	0.5757	194.011
rs4143815	9	5458257	PDCD1L1	C	G	GENO	8	52	79	51	263	293	746	3.603	2	0.165	55.605
rs16923189	9	5500644	PDCD1LG2	G	A	GENO	14	58	68	49	284	276	749	1.454	2	0.4833	162.872
rs7854413	9	5547708	PDCD1LG2	G	A	GENO	3	29	108	12	104	494	750	1.089	2	0.58	195.46
rs7852996	9	5559860	PDCD1LG2	T	A	GENO	3	28	109	10	101	497	748	1.132	2	0.5678	191.349
rs1051922	9	21067716	IFNB1	T	C	GENO	16	73	51	60	286	263	749	2.156	2	0.3403	114.681
rs28383793	9	21430416	IFNA	G	A	GENO	1	17	122	0	43	568	751	8.5	2	0.01427	4.80899
rs12685904	9	21431310	IFNA	C	A	GENO	0	10	129	2	24	583	748	3.193	2	0.2026	68.2762
rs10985085	9	122705118	TRAF1	A	G	GENO	1	16	122	0	75	536	750	4.45	2	0.1081	36.4297
rs4836834	9	122705722	TRAF1	T	A	GENO	32	64	44	112	308	191	751	1.725	2	0.4221	142.248
rs2239657	9	122711341	TRAF1	G	A	GENO	19	60	58	82	270	253	742	0.03268	2	0.9838	331.541
rs13440146	9	122721272	TRAF1	A	C	GENO	0	19	116	5	78	522	740	1.235	2	0.5393	181.744
rs10824792	10	54196212	MBL2	G	A	GENO	32	62	46	93	289	226	748	4.731	2	0.0939	31.6443
rs11595876	10	54196768	MBL2	G	A	GENO	1	16	123	4	77	530	751	0.1491	2	0.9282	312.803
rs930507	10	54198272	MBL2	G	C	GENO	4	44	92	19	160	429	748	1.501	2	0.4722	159.131
rs1838066	10	54199331	MBL2	G	A	GENO	14	61	65	89	299	222	750	5.447	2	0.06565	22.1241
rs10824793	10	54199486	MBL2	G	A	GENO	37	62	41	119	302	189	750	3.369	2	0.1856	62.5472
rs4647964	10	54201105	MBL2	G	G	GENO	0	0	130	0	0	586	716	NA	NA	NA	NA
rs1800450	10	54201241	MBL2	T	C	GENO	4	33	103	10	126	475	751	1.635	2	0.4414	148.752
rs1889490	10	72027719	PRF1	T	C	GENO	23	66	49	108	299	202	747	0.2933	2	0.8636	291.033
rs35069510	10	72032901	PRF1	T	C	GENO	1	19	120	5	96	504	745	0.4849	2	0.7847	264.444
rs1800682	10	90739943	FAS	C	T	GENO	37	66	35	128	273	207	746	4.513	2	0.1047	35.2839
rs2234978	10	90761809	FAS	A	G	GENO	13	51	75	55	229	324	747	0.04973	2	0.9754	328.71
rs1051070	10	90764752	FAS	T	A	GENO	2	27	109	2	109	495	744	2.873	2	0.2378	80.1386
rs17468739	10	91055929	IFIT2	C	A	GENO	2	37	101	19	197	391	747	3.522	2	0.1719	57.9303
rs2070845	10	91056055	IFIT2	G	A	GENO	10	57	73	41	238	330	749	0.1937	2	0.9077	305.895
rs954439	10	91056440	IFIT2	T	A	GENO	20	59	46	138	292	155	710	6.682	2	0.0354	11.9298
rs1727	10	91056749	IFIT2	C	A	GENO	7	39	93	44	230	335	748	6.562	2	0.03759	12.6678
rs303215	10	91146811	IFIT1	G	A	GENO	8	45	87	26	179	405	750	1.142	2	0.565	190.405
rs11203109	10	91147139	IFIT1	G	A	GENO	13	58	69	51	243	315	749	0.3087	2	0.857	288.809
rs304485	10	91149890	IFIT1	A	T	GENO	26	65	49	135	303	170	748	2.892	2	0.2355	79.3635
rs303212	10	91151335	IFIT1	G	A	GENO	13	52	74	42	217	352	750	1.443	2	0.486	163.782
rs303211	10	91152477	IFIT1	A	G	GENO	0	11	128	1	55	555	750	0.3993	2	0.819	276.003
rs3809112	11	297036	IFITM2	G	A	GENO	35	54	50	89	253	266	747	9.402	2	0.009085	3.06164
rs11246062	11	303755	IFITM1	G	C	GENO	17	62	59	54	248	307	747	3.236	2	0.1983	66.8271
rs3758650	11	606865	IRF7	A	G	GENO	1	7	125	2	61	541	737	3.472	2	0.1762	59.3794
rs731909	11	2365200	CD81	C	G	GENO	3	40	96	14	147	448	748	1.299	2	0.5223	176.015
rs800335	11	2367517	CD81	G	A	GENO	4	55	79	26	179	400	743	5.678	2	0.05849	19.7111
rs3740961	11	36466647	TRAF6	C	T	GENO	4	29	107	12	131	466	749	0.4529	2	0.7974	268.724
rs331457	11	36480188	TRAF6	T	C	GENO	0	36	104	10	146	451	747	2.435	2	0.2959	99.7183
rs5030419	11	36487319	TRAF6	G	C	GENO	2	34	103	9	125	473	746	1.009	2	0.6037	203.447
rs7127254	11	46265125	CREB3L1	A	G	GENO	12	46	82	29	222	359	750	3.435	2	0.1795	60.4915
rs11038852	11	46270467	CREB3L1	G	C	GENO	15	55	69	48	246	315	748	1.252	2	0.5346	180.16
rs4625425	11	46289469	CREB3L1	C	A	GENO	3	41	95	18	180	411	748	0.2687	2	0.8743	294.639
rs2288249	11	46290815	CREB3L1	A	G	GENO	1	21	117	1	75	533	748	2.138	2	0.3433	115.692
rs4963271	11	63061760	RARRES3	G	A	GENO	8	43	89	20	191	397	748	1.857	2	0.3951	133.149
rs1131715	11	69731135	FADD	G	A	GENO	27	63	48	102	314	194	748	1.594	2	0.4507	151.886
rs7115875	11	75737878	PRKRIR	G	A	GENO	0	36	104	8	120	475	743	3.98	2	0.1367	46.0679
rs3824908	11	75754968	PRKRIR	C	A	GENO	5	53	81	32	222	356	749	0.716	2	0.6991	235.597
rs7925910	11	75765047	PRKRIR	G	A	GENO	1	45	93	9	160	439	747	2.448	2	0.294	99.078
rs4320976	11	75765492	PRKRIR	A	G	GENO	3	36	101	18	191	401	750	2.142	2	0.3427	115.49
rs4252249	11	117364419	IL10RA	A	G	GENO	4	21	113	6	120	481	745	4.386	2	0.1116	37.6092
rs2508450	11	117369039	IL10RA	A	G	GENO	28	72	40	114	309	188	751	0.3062	2	0.8581	289.18
rs3135932	11	117369273	IL10RA	G	A	GENO	1	43	95	19	160	432	750	3.459	2	0.1774	59.7838
rs4252314	11	117373727	IL10RA	G	A	GENO	0	9	130	0	38	573	750	NA	NA	NA	NA
rs2229113	11	117374880	IL10RA	A	G	GENO	9	73	57	69	257	282	747	5.984	2	0.0502	16.9174
rs9610	11	117377296	IL10RA	A	G	GENO	25	77	38	124	301	186	751	1.501	2	0.472	159.064
rs8177352	11	125659053	TIRAP	G	A	GENO	5	50	77	28	183	394	737	2.949	2	0.2289	77.1393
rs3802813	11	125667678	TIRAP	A	G	GENO	0	17	122	0	46	564	749	NA	NA	NA	NA
rs3802814	11	125667817	TIRAP	A	G	GENO	3	38	98	19	150	441	749	0.7437	2	0.6895	232.362
rs8177375	11	125668274	TIRAP	G	A	GENO	1	29	109	6	136	469	750	0.2242	2	0.8939	301.244
rs8177376	11	125668822	TIRAP	C	A	GENO	4	36	99	40	220	350	749	9.653	2	0.008016	2.70139
rs625413	11	125669559	TIRAP	A	G	GENO	11	45	83	28	203	380	750	2.554	2	0.2789	93.9893
rs1786704	11	125670967	TIRAP	G	A	GENO	12	42	86	33	188	388	749	2.005	2	0.367	123.679
rs17199006	12	7775618	CLEC4C	G	A	GENO	4	35	101	14	170	426	750	0.579	2	0.7486	252.278
rs1894823	12	7781816	CLEC4C	A	G	GENO	6	52	81	47	231	331	748	2.172	2	0.3376	113.771
rs10845821	12	7791451	CLEC4C	A	G	GENO	19	63	56	96	291	224	749	0.8323	2	0.6596	222.285
rs4251460	12	42449035	IRAK4	C	A	GENO	3	32	105	13	104	491	748	2.544	2	0.2803	94.4611
rs4251513	12	42460471	IRAK4	G	C	GENO	44	70	25	130	316	164	749	8.812	2	0.0122	4.1114
rs4251580	12	42461033	IRAK4	A	G	GENO	2	34	104	9	140	459	748	0.1017	2	0.9504	320.285
rs4251520	12	42461605	IRAK4	G	A	GENO	5	28	106	7	109	492	747	4.823	2	0.08968	30.2222
rs4251545	12	42466562	IRAK4	A	G	GENO	1	29	110	10	92	505	747	3.138	2	0.2083	70.1971
rs1544410	12	46526102	VDR	T	C	GENO	21	66	51	103	270	238	749	0.631	2	0.7294	245.808
rs2066807	12	55026949	STAT2	G	C	GENO	0	20	120	6	101	503	750	1.887	2	0.3894	131.228
rs7316037	12	63133078	TBK1	A	G	GENO	2	29	105	5	88	508	737	4.309	2	0.116	39.092
rs11175398	12	63137245	TBK1	G	A	GENO	31	69	38	128	298	181	745	0.3178	2	0.8531	287.495
rs10878175	12	63153605	TBK1	C	G	GENO	17	47	76	38	219	349	746	5.747	2	0.05649	19.0371
rs7303577	12	63160369	TBK1	C	A	GENO	2	28	110	11	135	465	751	0.4118	2	0.8139	274.284
rs2069727	12	66834490	IFNG	C	T	GENO	24	69	46	121	297	189	746	0.5633	2	0.7545	254.266
rs2069718	12	66836429	IFNG	T	C	GENO	22	72	45	120	284	207	750	1.62	2	0.4448	149.898
rs2069716	12	66837082	IFNG	C	T	GENO	0	16	124	1	72	535	748	0.2511	2	0.882	297.234
rs1861494	12	66837676	IFNG	G	A	GENO	13	53	74	66	231	310	747	0.3429	2	0.8425	283.923
rs10744785	12	111829639	OAS1	G	C	GENO	15	38	86	27	213	367	746	10.14	2	0.006281	2.1167
rs34137742	12	111833044	OAS1	A	G	GENO	11	23	92	10	156	430	722	20.43	2	3.665e-05	0.0123511
rs3741981	12	111833253	OAS1	G	A	GENO	32	70	38	105	300	204	749	3.398	2	0.1829	61.6373
OAS1_004547	12	111833482	OAS1	A	G	GENO	0	18	121	2	82	519	742	0.5089	2	0.7753	261.276
rs10774671	12	111841576	OAS1	G	A	GENO	26	61	52	70	285	255	749	5.347	2	0.06902	23.2597
rs1859330	12	111860771	OAS3	C	T	GENO	23	57	48	70	278	252	728	3.873	2	0.1442	48.5954
rs7961861	12	111870301	OAS3	G	A	GENO	46	53	37	151	264	188	739	4.384	2	0.1117	37.6429
rs2285933	12	111871162	OAS3	G	C	GENO	12	48	79	54	237	320	750	0.969	2	0.616	207.592
rs2285932	12	111871333	OAS3	T	C	GENO	20	58	61	55	263	291	748	3.661	2	0.1603	54.0211
rs2072136	12	111883302	OAS3	T	C	GENO	3	51	86	39	214	358	751	3.88	2	0.1437	48.4269
OAS3_026920	12	111885590	OAS3	A	G	GENO	9	24	104	12	149	444	742	10.82	2	0.004475	1.50807
OAS3_029396	12	111888066	OAS3	A	G	GENO	20	42	73	76	219	303	733	1.561	2	0.4581	154.38
rs2240188	12	111888067	OAS3	T	C	GENO	15	47	73	66	228	303	732	0.5707	2	0.7518	253.357
rs2010549	12	111893380	OAS3	G	C	GENO	4	44	91	29	188	390	746	0.9658	2	0.617	207.929
rs2072133	12	111893643	OAS3	C	T	GENO	9	29	101	24	176	410	749	4.791	2	0.09114	30.7142
rs7138261	12	111894353	OAS3	A	G	GENO	0	11	108	2	82	504	707	2.359	2	0.3075	103.627
rs2072138	12	111909276	OAS2	C	G	GENO	10	51	78	53	249	307	748	1.518	2	0.4681	157.75
rs35992364	12	111917267	OAS2	G	A	GENO	5	28	107	24	126	461	751	0.0734	2	0.964	324.868
rs1293755	12	111919833	OAS2	T	A	GENO	12	63	64	51	246	312	748	1.281	2	0.5271	177.633
rs2072137	12	111925304	OAS2	C	T	GENO	23	65	52	106	295	208	749	0.4518	2	0.7978	268.859
rs929291	12	111928801	OAS2	T	C	GENO	13	71	56	54	247	303	744	5.014	2	0.08153	27.4756
rs916973	12	111931486	OAS2	C	T	GENO	2	15	123	8	79	519	746	0.5614	2	0.7553	254.536
rs15895	12	111932671	OAS2	T	C	GENO	17	66	57	70	265	276	751	0.9243	2	0.6299	212.276
rs13311	12	111933035	OAS2	A	C	GENO	20	60	59	82	299	229	749	1.591	2	0.4513	152.088
rs1296371	12	111934088	OAS2	C	T	GENO	6	50	81	32	217	342	728	0.2599	2	0.8781	295.92
rs12819210	12	119942783	OASL	A	G	GENO	10	50	80	19	180	412	751	8.093	2	0.01748	5.89076
rs3213546	12	119955599	OASL	C	G	GENO	0	9	131	0	29	581	750	NA	NA	NA	NA
rs3213545	12	119955720	OASL	T	C	GENO	3	49	87	46	248	314	747	8.441	2	0.01469	4.95053
rs10774580	12	119960806	OASL	A	G	GENO	24	66	50	89	327	193	749	1.982	2	0.3713	125.128
rs28360475	12	119961429	OASL	G	A	GENO	5	51	83	36	184	389	748	2.928	2	0.2313	77.9481
rs2236350	14	23700850	ISGF3G	T	G	GENO	2	19	118	7	125	475	746	3.513	2	0.1727	58.1999
rs12436555	14	23704665	ISGF3G	A	G	GENO	4	45	90	22	152	433	746	3.184	2	0.2035	68.5795
rs2236338	14	24170122	GZMB	G	A	GENO	7	47	86	31	190	387	748	0.2846	2	0.8673	292.28
rs11539752	14	24171429	GZMB	C	G	GENO	6	47	85	28	199	382	747	0.1037	2	0.9495	319.981
rs2273844	14	24173254	GZMB	A	G	GENO	6	48	86	31	196	383	750	0.3424	2	0.8426	283.956
rs28489163	14	93645984	IFI27	A	G	GENO	4	41	95	6	129	474	749	7.772	2	0.02053	6.91861
IFI27_000630	14	93646335	IFI27	G	C	GENO	6	43	91	38	169	403	750	1.118	2	0.5718	192.697
rs3814821	14	93646690	IFI27	T	C	GENO	28	69	43	150	284	177	751	1.304	2	0.521	175.577
rs2799	14	93652679	IFI27	C	G	GENO	0	19	114	5	70	531	739	1.82	2	0.4025	135.643
IFI27_007273	14	93652978	IFI27	0	C	GENO	0	0	139	0	0	611	750	NA	NA	NA	NA
rs1243081	14	93653215	IFI27	A	G	GENO	2	27	96	6	130	449	710	0.3196	2	0.8523	287.225
rs7141881	14	93653617	IFI27	A	G	GENO	23	69	47	68	297	244	748	3.848	2	0.146	49.202
rs1243082	14	93653748	IFI27	A	C	GENO	4	19	117	0	69	540	749	18.22	2	0.0001103	0.0371711
rs10132928	14	93654162	IFI27	G	A	GENO	38	70	32	129	319	161	749	2.504	2	0.2859	96.3483
rs4780355	16	11255359	SOCS1	G	A	GENO	7	65	60	64	228	310	734	7.466	2	0.02392	8.06104
rs243330	16	11258492	SOCS1	T	C	GENO	29	63	39	136	289	177	733	0.01498	2	0.9925	334.473
rs3760396	17	29605554	CCL2	G	C	GENO	6	41	93	31	196	384	751	0.655	2	0.7207	242.876
rs2857656	17	29606120	CCL2	G	C	GENO	12	51	76	43	253	311	746	1.317	2	0.5176	174.431
rs4586	17	29607382	CCL2	G	A	GENO	20	70	50	74	307	228	749	0.5083	2	0.7756	261.377
rs4969168	17	73865388	SOCS3	A	G	GENO	8	28	101	24	142	442	745	1.365	2	0.5054	170.32
rs2292151	19	4767719	TICAM1	T	C	GENO	13	48	77	32	222	354	746	3.43	2	0.18	60.66
rs7255265	19	4769378	TICAM1	A	G	GENO	18	61	60	88	276	246	749	0.4441	2	0.8009	269.903
rs12609318	19	6614916	TNFSF14	A	G	GENO	12	56	69	37	249	322	745	1.359	2	0.5069	170.825
rs1077667	19	6619972	TNFSF14	T	C	GENO	3	39	97	21	217	373	750	3.803	2	0.1493	50.3141
rs8106574	19	6622142	TNFSF14	A	G	GENO	7	47	85	31	219	353	742	0.3306	2	0.8476	285.641
rs8112310	19	7710320	CD209	A	T	GENO	7	39	94	11	148	451	750	6.161	2	0.04593	15.4784
rs4804801	19	7713482	CD209	T	A	GENO	6	20	109	9	58	512	714	7.403	2	0.02469	8.32053
rs4804802	19	7713610	CD209	A	G	GENO	1	27	112	3	106	501	750	0.4029	2	0.8176	275.531
rs8105572	19	7715327	CD209	A	G	GENO	0	37	103	5	127	473	745	2.996	2	0.2236	75.3532
rs11465384	19	7716006	CD209	T	C	GENO	0	22	118	1	93	514	748	0.2441	2	0.8851	298.279
rs2287886	19	7718536	CD209	A	G	GENO	17	64	58	70	277	261	747	0.09397	2	0.9541	321.532
rs735240	19	7719336	CD209	A	G	GENO	25	69	46	135	316	157	748	3.24	2	0.1979	66.6923
rs7252764	19	7733137	CLEC4M	A	G	GENO	0	15	125	1	51	555	747	0.9767	2	0.6136	206.783
rs2287887	19	7733955	CLEC4M	C	A	GENO	16	52	71	37	264	307	747	5.667	2	0.0588	19.8156
rs868876	19	7737226	CLEC4M	A	T	GENO	15	64	60	46	265	298	748	2.406	2	0.3003	101.201
rs475896	19	7737429	CLEC4M	C	G	GENO	26	78	36	104	295	211	750	4.114	2	0.1278	43.0686
rs558705	19	7738183	CLEC4M	T	C	GENO	1	21	115	3	141	464	745	4.131	2	0.1267	42.6979
rs557094	19	7738286	CLEC4M	G	C	GENO	2	36	102	8	119	480	747	2.622	2	0.2696	90.8552
rs2161525	19	7738664	CLEC4M	G	A	GENO	18	70	50	98	288	221	745	0.947	2	0.6228	209.884
rs8113469	19	7738959	CLEC4M	G	A	GENO	11	45	82	31	236	338	743	3.079	2	0.2145	72.2865
rs12610506	19	7739071	CLEC4M	A	G	GENO	18	65	57	68	282	259	749	0.3728	2	0.8299	279.676
rs3745376	19	7739690	CLEC4M	A	C	GENO	6	34	100	20	162	426	748	0.5967	2	0.7421	250.088
rs15282	19	7740274	CLEC4M	T	C	GENO	16	66	58	53	252	305	750	3.571	2	0.1677	56.5149
rs2304207	19	54859538	IRF3	C	G	GENO	4	34	101	19	194	396	748	3.045	2	0.2181	73.4997
rs2304204	19	54860832	IRF3	C	T	GENO	9	61	69	55	244	311	749	1.316	2	0.518	174.566
rs752118	20	44180145	CD40	A	G	GENO	4	51	83	31	219	359	747	1.212	2	0.5456	183.867
rs745307	20	44180493	CD40	T	C	GENO	10	43	84	35	247	324	743	4.196	2	0.1227	41.3499
rs3765457	20	44190620	CD40	G	A	GENO	5	31	103	20	150	440	749	0.3402	2	0.8436	284.293
rs3765459	20	44190814	CD40	A	G	GENO	4	53	80	28	226	354	745	0.8086	2	0.6674	224.914
rs11569345	20	44191928	CD40	A	G	GENO	0	7	133	1	38	571	750	0.5399	2	0.7634	257.266
rs11569348	20	44192680	CD40	A	C	GENO	4	24	109	16	144	449	746	2.409	2	0.2998	101.033
rs2226299	21	33620794	IFNAR1	A	G	GENO	3	46	87	22	175	410	743	1.808	2	0.4049	136.451
rs2252930	21	33626071	IFNAR1	C	G	GENO	9	49	82	58	247	305	750	3.7	2	0.1572	52.9764
rs2252931	21	33626190	IFNAR1	A	G	GENO	9	48	82	59	246	306	750	3.951	2	0.1387	46.7419
rs17643419	21	33633668	IFNAR1	A	G	GENO	0	18	122	4	84	522	750	1.021	2	0.6003	202.301
rs2253923	21	33634289	IFNAR1	A	T	GENO	19	73	48	92	276	243	751	2.246	2	0.3254	109.66
rs2257167	21	33637569	IFNAR1	G	C	GENO	3	40	97	8	138	462	748	2.863	2	0.2389	80.5093
rs12483293	21	33638659	IFNAR1	C	A	GENO	13	57	70	58	230	321	749	0.425	2	0.8086	272.498
rs2243600	21	33645531	IFNAR1	A	C	GENO	8	54	77	44	222	345	750	0.5591	2	0.7561	254.806
rs2834202	21	33652824	IFNAR1	G	A	GENO	8	49	83	37	236	333	746	0.8752	2	0.6456	217.567
rs9808753	21	33709182	IFNGR2	G	A	GENO	2	39	98	7	149	454	749	0.911	2	0.6341	213.692
rs11910627	21	33721220	IFNGR2	G	C	GENO	4	50	86	58	250	301	749	10.1	2	0.006424	2.16489
rs1059293	21	33731563	IFNGR2	A	G	GENO	47	65	28	133	291	187	751	11.13	2	0.003828	1.29004
rs2071430	21	41719935	MX1	0	C	GENO	0	0	137	0	0	602	739	NA	NA	NA	NA
rs7280422	21	41723437	MX1	C	G	GENO	3	49	87	33	166	407	745	5.305	2	0.07048	23.7518
rs455599	21	41726549	MX1	G	A	GENO	27	73	40	148	295	167	750	1.599	2	0.4495	151.482
rs457347	21	41726740	MX1	G	A	GENO	26	74	40	148	292	167	747	2.219	2	0.3297	111.109
rs468672	21	41728034	MX1	A	T	GENO	20	73	38	83	274	247	735	6.549	2	0.03783	12.7487
rs2838036	21	41729610	MX1	A	T	GENO	0	10	130	0	30	579	749	NA	NA	NA	NA
rs8132871	21	41732690	MX1	A	G	GENO	3	37	99	20	157	430	746	0.501	2	0.7784	262.321
rs467558	21	41733265	MX1	G	A	GENO	11	69	57	64	244	299	744	4.816	2	0.09002	30.3367
rs467960	21	41734761	MX1	G	A	GENO	30	65	45	110	272	229	751	1.699	2	0.4277	144.135
rs469390	21	41739800	MX1	G	A	GENO	26	67	47	98	273	240	751	1.667	2	0.4344	146.393
rs7277299	21	41740660	MX1	A	C	GENO	2	17	121	6	84	520	750	0.454	2	0.7969	268.555
rs467639	21	41741434	MX1	A	T	GENO	9	65	65	47	236	325	747	2.981	2	0.2252	75.8924
rs2070229	21	41742983	MX1	G	A	GENO	9	66	65	44	232	333	749	3.903	2	0.1421	47.8877
rs469218	21	41743564	MX1	A	G	GENO	2	7	122	6	22	537	696	0.7774	2	0.6779	228.452
rs3737399	21	41745242	MX1	A	G	GENO	28	66	46	86	294	225	745	3.123	2	0.2098	70.7026
rs1050008	21	41746531	MX1	G	A	GENO	5	33	102	17	134	459	750	0.4574	2	0.7956	268.117
rs467593	21	41748421	MX1	G	A	GENO	11	68	59	50	249	309	746	3.326	2	0.1896	63.8952
rs468811	21	41751716	MX1	A	G	GENO	5	41	94	21	152	437	750	1.175	2	0.5558	187.305
rs13433394	21	41753780	MX1	A	G	GENO	3	44	92	16	154	440	749	2.418	2	0.2984	100.561
rs4819387	21	44471630	B7H2	A	G	GENO	25	79	36	121	312	178	751	1.319	2	0.5172	174.296
rs4819388	21	44471849	B7H2	A	G	GENO	11	59	68	45	249	315	747	0.2775	2	0.8704	293.325
rs11558819	21	44481202	B7H2	T	C	GENO	10	56	73	40	245	324	748	0.07644	2	0.9625	324.363
rs378299	21	44485771	B7H2	C	T	GENO	26	61	46	104	322	179	738	2.376	2	0.3048	102.718
Legend
SNP	rsID for Single Nucleotide Polymorphism
CHR	Chromosome
Position	Genomic Position
Gene	HUGO gene name
D (minor Allele)	Minor allele according to the frequency reported for this dataset
d (major Allele)	Major allele according to the frequency reported for this dataset
TEST	Association test performed
Symptomatic DD	DD Genotypes in symptomatic cases
Symptomatic Dd	Dd Genotypes in symptomatic cases
Symptomatic dd	dd Genotypes in symptomatic cases
Asymptomatic DD	DD Genotypes in asymptomatic controls
Asymptomatic Dd	DD Genotypes in asymptomatic controls
Asymptomatic dd	DD Genotypes in asymptomatic controls
n	Number of individuals included in the analysis
CHISQ	Chi-squared test statistic
DF	Degrees of Freedom
P-value	Asymptotic p-value for chi-square statistic
Bonferroni P-value	Bonferonni corrected p-value
