# Supplementary material for: Host Genetic Risk Factors for West Nile Virus Infection and Disease Progression
Source: PLoS One. 2011 Sep 15;6(9):e24745. doi: 10.1371/journal.pone.0024745 (PMC3174177; doi:10.1371/journal.pone.0024745)
Supplement: Table S10 — WNE/P vs. WWF/M contingency table analysis using a dominant model of inheritance. (XLS) [file pone.0024745.s010.xls]

## Sheet: Sheet1
Table S10. WNE/P vs. WWF/M contingency table analysis using a dominant model of inheritance. Genotypic frequency differences between WNE/P and WNF/M infection were calculated a using 2 x 2 contingency table analysis and are summarized as odds ratios. Two sided p-values were estimated by the chi-sqaure test of significance with 1 degree of freedom. P-values were corrected for multiple tests using …
SNP	CHR		Gene		D (minor allele)	d (major allele)	TEST	WNE/P		WNF/M + Asymptomatic		n	CHISQ	DF	P-value		OR Minor Allele	OR Major Allele
		Position		Alleles				Dd/DD	dd	Dd/DD	dd					Bonferroni P-Value
rs2254002	1	65074257	JAK1	A/C	T	G	DOM	84	55	364	246	749	0.02717	1	0.8691	292.887	1.03217	0.968835
rs4916004	1	65076098	JAK1	A/G	A	G	DOM	21	119	94	514	748	0.01855	1	0.8917	300.503	0.964956	1.03632
rs310244	1	65078465	JAK1	A/G	T	C	DOM	46	93	241	368	748	2.009	1	0.1563	52.6731	0.755276	1.32402
rs310247	1	65079997	JAK1	A/G	T	C	DOM	93	46	426	183	748	0.4937	1	0.4823	162.535	0.868494	1.15142
rs2230587	1	65083850	JAK1	A/G	T	C	DOM	31	109	133	477	750	0.007685	1	0.9301	313.444	1.02	0.980388
rs10789166	1	65085401	JAK1	G/A	G	A	DOM	32	107	156	455	750	0.3799	1	0.5376	181.171	0.872274	1.14643
rs310219	1	65087886	JAK1	A/G	T	C	DOM	59	81	279	328	747	0.6704	1	0.4129	139.147	0.856321	1.16779
rs188698	1	65091172	JAK1	G/A	C	T	DOM	69	71	347	263	750	2.662	1	0.1028	34.6436	0.736575	1.35763
rs2256298	1	65103270	JAK1	A/G	T	C	DOM	57	83	290	313	743	2.485	1	0.1149	38.7213	0.741213	1.34914
rs11585932	1	65107683	JAK1	G/A	G	A	DOM	17	122	86	518	743	0.3816	1	0.5367	180.868	0.839306	1.19146
rs12135754	1	65115093	JAK1	C/A	C	A	DOM	19	121	92	518	750	0.206	1	0.6499	219.016	0.884118	1.13107
rs310201	1	65122196	JAK1	G/A	C	T	DOM	57	83	252	358	750	0.01676	1	0.897	302.289	0.975617	1.02499
rs310199	1	65122710	JAK1	G/A	C	T	DOM	72	68	321	289	750	0.06512	1	0.7986	269.128	0.953271	1.04902
rs310198	1	65123656	JAK1	A/G	A	G	DOM	27	113	138	470	748	0.7704	1	0.3801	128.094	0.813775	1.22884
rs10802189	1	116858253	CD58	A/G	A	G	DOM	77	63	329	277	746	0.02308	1	0.8792	296.29	1.02904	0.971776
rs17036001	1	116916652	CD58	A/G	A	G	DOM	21	117	63	542	743	2.586	1	0.1078	36.3286	1.54416	0.647601
rs1335531	1	116916900	CD58	C/G	G	C	DOM	53	86	288	317	744	4.086	1	0.04323	14.5685	0.678335	1.4742
rs6701046	1	117099257	CD2	G/A	G	A	DOM	56	84	243	363	746	0.0004642	1	0.9828	331.204	0.995885	1.00413
rs3136705	1	117104923	CD2	A/G	A	G	DOM	37	102	135	476	750	1.311	1	0.2522	84.9914	1.27901	0.781853
rs798043	1	117105020	CD2	A/G	T	C	DOM	60	80	263	347	750	0.003082	1	0.9557	322.071	0.989544	1.01057
rs1801274	1	159746369	FCGR2A	A/G	T	C	DOM	107	32	432	179	750	2.205	1	0.1376	46.3712	1.38549	0.721767
rs627839	1	180808704	RNASEL	A/C	A	C	DOM	93	45	448	162	748	2.059	1	0.1513	50.9881	0.747321	1.33811
rs11072	1	180809954	RNASEL	G/A	C	T	DOM	63	75	331	277	746	3.486	1	0.06189	20.8569	0.702961	1.42255
rs672527	1	180811844	RNASEL	A/G	A	G	DOM	62	78	294	315	749	0.7267	1	0.394	132.778	0.851648	1.17419
rs533259	1	180815642	RNASEL	A/G	T	C	DOM	21	118	55	553	747	4.549	1	0.03294	11.1008	1.78937	0.558856
rs627928	1	180817960	RNASEL	A/C	T	G	DOM	93	47	423	188	751	0.416	1	0.5189	174.869	0.879433	1.1371
rs486907	1	180821180	RNASEL	A/G	T	C	DOM	77	63	357	254	751	0.549	1	0.4587	154.582	0.869592	1.14996
rs3024498	1	205008152	IL10	G/A	C	T	DOM	58	79	268	340	745	0.138	1	0.7102	239.337	0.931419	1.07363
rs3024496	1	205008487	IL10	G/A	C	T	DOM	100	40	438	169	747	0.03005	1	0.8624	290.629	0.964612	1.03669
rs3024509	1	205009920	IL10	G/A	C	T	DOM	17	123	74	534	748	8.466e-05	1	0.9927	334.54	0.997363	1.00264
rs3021094	1	205011575	IL10	C/A	G	T	DOM	31	109	104	507	751	2.026	1	0.1546	52.1002	1.38647	0.721257
rs1800871	1	205013257	IL10	A/G	T	C	DOM	66	73	247	361	747	2.185	1	0.1394	46.9778	1.32139	0.756778
rs1800896	1	205013520	IL10	G/A	C	T	DOM	98	42	439	170	749	0.2439	1	0.6214	209.412	0.903569	1.10672
rs3770768	2	37199655	EIF2AK2	A/G	T	C	DOM	31	109	125	484	749	0.1806	1	0.6709	226.093	1.10121	0.908091
rs4648212	2	37206515	EIF2AK2	A/G	T	C	DOM	16	123	63	545	747	0.1579	1	0.6911	232.901	1.12531	0.888647
rs4670185	2	37209038	EIF2AK2	G/A	G	A	DOM	11	129	73	537	750	1.934	1	0.1643	55.3691	0.62727	1.59421
rs4648186	2	37220611	EIF2AK2	A/G	T	C	DOM	34	105	156	453	748	0.07972	1	0.7777	262.085	0.940293	1.0635
rs4648184	2	37220999	EIF2AK2	T/A	A	T	DOM	16	124	30	581	751	8.417	1	0.003717	1.25263	2.49892	0.400172
rs2373114	2	37226754	EIF2AK2	A/G	A	G	DOM	27	113	82	524	746	3.018	1	0.08233	27.7452	1.52687	0.654934
rs2254958	2	37229795	EIF2AK2	A/G	T	C	DOM	94	46	394	211	745	0.2051	1	0.6507	219.286	1.09435	0.913784
rs12712526	2	37236819	EIF2AK2	G/A	G	A	DOM	100	35	429	176	740	0.5424	1	0.4614	155.492	1.17216	0.853125
rs7340267	2	37237964	EIF2AK2	G/A	G	A	DOM	101	32	429	176	738	1.363	1	0.243	81.891	1.29487	0.772277
rs1990760	2	162832297	IFIH1	G/A	G	A	DOM	89	50	417	193	749	0.9692	1	0.3249	109.491	0.823837	1.21383
rs3747517	2	162837070	IFIH1	A/G	T	C	DOM	56	83	318	292	749	6.351	1	0.01173	3.95301	0.619535	1.61411
rs13023380	2	162862609	IFIH1	A/G	A	G	DOM	107	32	436	171	746	1.514	1	0.2185	73.6345	1.31142	0.762529
rs17715343	2	162875992	IFIH1	G/C	G	C	DOM	23	117	91	519	750	0.2016	1	0.6535	220.23	1.12116	0.891933
rs2059691	2	179010130	PRKRA	A/G	A	G	DOM	65	75	319	290	749	1.614	1	0.2039	68.7143	0.787879	1.26923
rs2288320	2	179016748	PRKRA	C/A	C	A	DOM	44	95	202	406	747	0.1261	1	0.7225	243.483	0.930902	1.07423
rs3752689	2	179020859	PRKRA	G/A	G	A	DOM	56	83	224	382	745	0.5326	1	0.4655	156.874	1.1506	0.86911
rs3771300	2	191543841	STAT1	C/A	G	T	DOM	97	43	458	151	749	2.078	1	0.1494	50.3478	0.743729	1.34458
rs2066804	2	191550004	STAT1	A/G	T	C	DOM	51	89	249	360	749	0.9422	1	0.3317	111.783	0.828482	1.20703
rs12693591	2	191568747	STAT1	A/C	A	C	DOM	43	97	155	456	751	1.677	1	0.1953	65.8161	1.30416	0.766779
rs10173099	2	191575577	STAT1	A/G	A	G	DOM	86	54	350	261	751	0.8038	1	0.37	124.69	1.18762	0.842021
rs1879877	2	204278245	CD28	A/C	T	G	DOM	61	78	267	342	748	8.313e-05	1	0.9927	334.54	1.00173	0.998274
rs3181096	2	204278337	CD28	A/G	A	G	DOM	72	56	330	261	719	0.00726	1	0.9321	314.118	1.01688	0.983397
rs3116494	2	204300266	CD28	G/A	G	A	DOM	60	80	284	326	750	0.6279	1	0.4281	144.27	0.860915	1.16155
rs16840252	2	204439764	CTLA4	A/G	A	G	DOM	43	97	179	430	749	0.09537	1	0.7575	255.277	1.06491	0.939048
rs11571317	2	204440253	CTLA4	A/G	A	G	DOM	22	118	104	507	751	0.1393	1	0.7089	238.899	0.908898	1.10023
rs5742909	2	204440592	CTLA4	A/G	A	G	DOM	22	117	107	501	747	0.2485	1	0.6182	208.333	0.880422	1.13582
rs41265961	2	204444106	CTLA4	A/G	A	G	DOM	12	128	51	559	750	0.006574	1	0.9354	315.23	1.02757	0.973166
rs11883722	2	204509090	ICOS	A/G	A	G	DOM	47	91	225	376	739	0.5511	1	0.4579	154.312	0.863101	1.15861
rs4264550	2	204529739	ICOS	A/G	A	G	DOM	31	108	160	450	749	0.9191	1	0.3377	113.805	0.807292	1.23871
rs10183087	2	204532569	ICOS	C/A	C	A	DOM	57	83	279	331	750	1.162	1	0.2811	94.7307	0.814743	1.22738
rs10932035	2	204532897	ICOS	A/G	A	G	DOM	25	115	127	484	751	0.6051	1	0.4366	147.134	0.828483	1.20702
rs6705653	2	242442232	PDCD1	A/G	T	C	DOM	86	50	411	194	741	1.11	1	0.2921	98.4377	0.811873	1.23172
PDCD1_008885	2	242442870	PCDC1	C/G	C	G	DOM	13	126	51	551	741	0.111	1	0.739	249.043	1.11469	0.89711
rs7419333	2	242443985	PDCD1	C/G	G	C	DOM	85	50	330	275	740	3.175	1	0.07477	25.1975	1.41667	0.705882
rs4988457	3	38157140	MYD88	G/C	G	C	DOM	18	122	54	553	747	2.049	1	0.1523	51.3251	1.51093	0.661844
rs7744	3	38159025	MYD88	G/A	G	A	DOM	35	105	184	427	751	1.442	1	0.2298	77.4426	0.773551	1.29274
rs6853	3	38159374	MYD88	G/A	G	A	DOM	37	103	139	472	751	0.8592	1	0.354	119.298	1.21981	0.819801
rs1799988	3	46387263	CCR5	A/G	A	G	DOM	90	46	432	175	743	1.326	1	0.2496	84.1152	0.792572	1.26171
rs352140	3	52231737	TLR9	G/A	G	A	DOM	110	29	431	178	748	3.956	1	0.0467	15.7379	1.56653	0.638355
rs187084	3	52236071	TLR9	G/A	C	T	DOM	84	55	391	218	748	0.6947	1	0.4046	136.35	0.851523	1.17437
rs17281703	3	120726239	CD80	A/G	A	G	DOM	25	115	124	484	748	0.4594	1	0.4979	167.792	0.848527	1.17851
rs1599796	3	120726624	CD80	A/G	A	G	DOM	52	88	214	394	748	0.188	1	0.6646	223.97	1.08794	0.919172
rs7628626	3	120727111	CD80	A/C	A	C	DOM	52	88	199	412	751	1.071	1	0.3008	101.37	1.22339	0.817401
rs2629396	3	120731657	CD80	C/A	G	T	DOM	95	45	396	214	750	0.4351	1	0.5095	171.701	1.14085	0.876537
rs2228017	3	120746370	CD80	A/G	A	G	DOM	68	72	284	326	750	0.1855	1	0.6667	224.678	1.08412	0.922411
rs9282638	3	120746460	CD80	G/A	C	T	DOM	34	106	167	443	750	0.5547	1	0.4564	153.807	0.850864	1.17528
rs16829980	3	120761158	CD80	G/A	G	A	DOM	29	109	134	472	744	0.07917	1	0.7784	262.321	0.937149	1.06707
rs16829984	3	120761230	CD80	C/G	C	G	DOM	26	114	136	472	748	0.9669	1	0.3254	109.66	0.791538	1.26336
rs1880661	3	120761538	CD80	A/G	T	C	DOM	102	37	413	198	750	1.763	1	0.1843	62.1091	1.32164	0.756635
CD80_035889	3	120795177	CD80	A/G	A	G	DOM	44	95	212	397	748	0.5009	1	0.4791	161.457	0.867329	1.15297
rs2681417	3	123307887	CD86	G/A	G	A	DOM	17	123	92	519	751	0.7797	1	0.3772	127.116	0.779692	1.28256
rs1129055	3	123321009	CD86	A/G	A	G	DOM	54	86	280	329	749	2.527	1	0.1119	37.7103	0.737791	1.3554
rs17281995	3	123322331	CD86	G/C	G	C	DOM	48	92	171	440	751	2.188	1	0.1391	46.8767	1.34249	0.744886
rs2305619	3	158637555	PTX3	A/G	A	G	DOM	96	40	429	180	745	0.001121	1	0.9733	328.002	1.00699	0.993056
rs3845978	3	158642388	PTX3	A/G	A	G	DOM	16	124	51	558	749	1.304	1	0.2535	85.4295	1.41176	0.708333
rs3911403	3	158644821	PTX3	T/A	T	A	DOM	26	113	68	540	747	5.817	1	0.01587	5.34819	1.82717	0.547293
rs3921	4	77161967	CXCL10	G/C	C	G	DOM	99	40	463	145	747	1.475	1	0.2246	75.6902	0.775108	1.29014
rs4256246	4	77164546	CXCL10	A/G	A	G	DOM	42	96	185	425	748	0.0006086	1	0.9803	330.361	1.00507	0.994958
rs230525	4	103677907	NFKB1	G/A	G	A	DOM	76	63	323	287	749	0.1354	1	0.7129	240.247	1.0719	0.932927
rs4648050	4	103733779	NFKB1	G/A	G	A	DOM	77	63	314	293	747	0.4877	1	0.485	163.445	1.14048	0.876823
rs4648095	4	103746914	NFKB1	G/A	G	A	DOM	14	126	59	551	750	0.01393	1	0.906	305.322	1.03766	0.963702
rs1049253	4	185785945	CASP3	G/A	C	T	DOM	43	97	211	397	748	0.8077	1	0.3688	124.286	0.834074	1.19893
rs2705897	4	185790092	CASP3	A/C	A	C	DOM	70	70	299	309	748	0.03079	1	0.8607	290.056	1.03344	0.967638
rs2720376	4	185791294	CASP3	G/A	G	A	DOM	107	32	452	158	749	0.496	1	0.4813	162.198	1.16883	0.855554
rs2705901	4	185796481	CASP3	G/C	G	C	DOM	42	98	188	422	750	0.03598	1	0.8496	286.315	0.962006	1.03949
rs4647610	4	185804925	CASP3	A/G	T	C	DOM	43	97	159	451	750	1.25	1	0.2635	88.7995	1.25741	0.795287
rs2720378	4	185805107	CASP3	C/G	C	G	DOM	82	52	317	288	739	3.418	1	0.06449	21.7331	1.43266	0.698001
rs4647603	4	185806724	CASP3	A/G	T	C	DOM	37	91	186	414	728	0.2176	1	0.6408	215.95	0.904998	1.10497
rs3775296	4	187234761	TLR3	A/C	T	G	DOM	41	99	222	389	751	2.486	1	0.1148	38.6876	0.72568	1.37802
rs1879026	4	187237315	TLR3	A/C	T	G	DOM	43	97	197	412	749	0.1395	1	0.7087	238.832	0.927102	1.07863
rs3775291	4	187241068	TLR3	A/G	T	C	DOM	72	67	284	325	748	1.21	1	0.2713	91.4281	1.22977	0.813162
rs3775290	4	187241211	TLR3	A/G	T	C	DOM	69	71	325	286	751	0.6967	1	0.4039	136.114	0.855211	1.1693
rs2069187	5	54433806	GZMA	G/A	C	T	DOM	32	108	164	446	750	0.9571	1	0.3279	110.502	0.805781	1.24103
rs1051846	5	54439814	GZMA	C/G	C	G	DOM	28	112	141	469	750	0.6329	1	0.4263	143.663	0.83156	1.20256
rs839	5	131847025	IRF1	A/G	T	C	DOM	74	40	345	241	700	1.448	1	0.2288	77.1056	1.29232	0.773803
rs2070729	5	131847820	IRF1	A/C	T	G	DOM	98	41	411	193	743	0.3162	1	0.5739	193.404	1.12243	0.890927
rs17622656	5	131848896	IRF1	A/G	A	G	DOM	74	66	368	236	744	3.069	1	0.07978	26.8859	0.719038	1.39075
rs1800630	6	31650455	TNF	A/C	A	C	DOM	40	99	174	432	745	0.000227	1	0.988	332.956	1.00313	0.996875
rs3093662	6	31652168	TNF	G/A	G	A	DOM	22	116	102	504	744	0.06406	1	0.8002	269.667	0.93712	1.0671
rs11914	6	137561281	IFNGR1	C/A	G	T	DOM	37	103	195	413	748	1.694	1	0.1931	65.0747	0.760817	1.31438
rs3799488	6	137561473	IFNGR1	G/A	G	A	DOM	34	106	169	440	749	0.6916	1	0.4056	136.687	0.835101	1.19746
rs1327474	6	137582768	IFNGR1	G/A	C	T	DOM	97	43	423	182	745	0.02152	1	0.8834	297.706	0.970587	1.0303
rs752637	7	128366656	IRF5	A/G	T	C	DOM	96	42	381	227	746	2.323	1	0.1275	42.9675	1.36183	0.734306
rs3807306	7	128367916	IRF5	A/C	T	G	DOM	102	36	433	175	746	0.403	1	0.5255	177.093	1.14511	0.873277
rs1874328	7	128372340	IRF5	G/A	C	T	DOM	78	61	344	265	748	0.006333	1	0.9366	315.634	0.985036	1.01519
rs10108662	8	39899146	INDO	A/C	A	C	DOM	87	53	343	265	748	1.528	1	0.2164	72.9268	1.26822	0.788506
rs3739319	8	39904478	INDO	A/G	A	G	DOM	87	53	385	225	750	0.04611	1	0.83	279.71	0.959324	1.0424
rs268561	8	71656476	TRAM1	G/A	G	A	DOM	70	70	325	284	749	0.5175	1	0.4719	159.03	0.873846	1.14437
rs7011101	8	71664028	TRAM1	C/A	C	A	DOM	36	104	138	471	749	0.5954	1	0.4403	148.381	1.18144	0.846426
rs3816745	8	71669188	TRAM1	C/G	C	G	DOM	87	53	389	221	750	0.1301	1	0.7183	242.067	0.93258	1.07229
rs17686100	8	71669566	TRAM1	G/A	G	A	DOM	26	114	80	531	751	2.82	1	0.09311	31.3781	1.51382	0.660582
rs268594	8	71675684	TRAM1	A/G	A	G	DOM	72	67	294	313	746	0.512	1	0.4743	159.839	1.14408	0.874068
rs268598	8	71677425	TRAM1	G/A	G	A	DOM	18	122	112	497	749	2.43	1	0.119	40.103	0.654713	1.52739
rs268600	8	71680925	TRAM1	G/A	G	A	DOM	9	111	71	525	716	1.96	1	0.1615	54.4255	0.599543	1.66794
rs10429491	9	5040706	JAK2	A/G	A	G	DOM	69	71	290	319	749	0.1267	1	0.7219	243.28	1.06901	0.935441
rs2230724	9	5071780	JAK2	G/A	G	A	DOM	102	37	464	145	748	0.4851	1	0.4861	163.816	0.861486	1.16078
rs12340866	9	5084185	JAK2	A/G	A	G	DOM	61	78	276	332	747	0.1042	1	0.7469	251.705	0.940728	1.06301
rs3780378	9	5102288	JAK2	G/A	G	A	DOM	102	37	463	144	746	0.516	1	0.4726	159.266	0.857393	1.16633
rs3780379	9	5102519	JAK2	A/G	A	G	DOM	54	83	229	379	745	0.1456	1	0.7028	236.844	1.07676	0.928711
rs10815160	9	5106616	JAK2	C/A	C	A	DOM	70	69	285	324	748	0.5757	1	0.448	150.976	1.15332	0.867063
rs822336	9	5438690	PDCD1L1	G/C	G	C	DOM	108	31	444	165	748	1.344	1	0.2464	83.0368	1.29468	0.772391
rs12002985	9	5446587	PDCD1L1	G/C	G	C	DOM	98	42	422	188	750	0.03598	1	0.8496	286.315	1.03949	0.962006
rs17804441	9	5447733	PDCD1L1	G/A	G	A	DOM	57	82	253	357	749	0.01023	1	0.9194	309.838	0.980864	1.01951
rs2297137	9	5455732	PDCD1L1	A/G	T	C	DOM	54	86	236	359	735	0.05662	1	0.8119	273.61	0.955164	1.04694
PDCD1L1_017464	9	5456085	PDCD1L	G/A	G	A	DOM	53	87	248	360	748	0.4069	1	0.5235	176.419	0.884316	1.13082
PDCD1L1_019180	9	5457801	PDCD1L1	A/G	A	G	DOM	13	127	65	546	751	0.2239	1	0.6361	214.366	0.859843	1.163
rs2297136	9	5457955	PDCD1L1	G/A	C	T	DOM	104	36	436	173	749	0.4103	1	0.5218	175.847	1.14628	0.872388
rs4143815	9	5458257	PDCD1L1	C/G	C	G	DOM	60	79	314	293	746	3.318	1	0.06851	23.0879	0.7087	1.41104
rs16923189	9	5500644	PDCD1LG2	G/A	G	A	DOM	72	68	333	276	749	0.4845	1	0.4864	163.917	0.877583	1.13949
rs7854413	9	5547708	PDCD1LG2	G/A	G	A	DOM	32	108	116	494	750	1.06	1	0.3031	102.145	1.26181	0.79251
rs7852996	9	5559860	PDCD1LG2	T/A	T	A	DOM	31	109	111	497	748	1.117	1	0.2905	97.8985	1.27341	0.785292
rs1051922	9	21067716	IFNB1	A/G	T	C	DOM	89	51	346	263	749	2.135	1	0.144	48.528	1.32648	0.753877
rs28383793	9	21430416	IFNA	G/A	G	A	DOM	18	122	43	568	751	5.169	1	0.02299	7.74763	1.94891	0.513106
rs12685904	9	21431310	IFNA	C/A	C	A	DOM	10	129	26	583	748	2.113	1	0.146	49.202	1.73822	0.5753
rs10985085	9	122705118	TRAF1	A/G	A	G	DOM	17	122	75	536	750	0.0002106	1	0.9884	333.091	0.995847	1.00417
rs4836834	9	122705722	TRAF1	T/A	T	A	DOM	96	44	420	191	751	0.001501	1	0.9691	326.587	0.992208	1.00785
rs2239657	9	122711341	TRAF1	G/A	G	A	DOM	79	58	352	253	742	0.01229	1	0.9117	307.243	0.978987	1.02146
rs13440146	9	122721272	TRAF1	A/C	A	C	DOM	19	116	83	522	740	0.01171	1	0.9138	307.951	1.03012	0.97076
rs10824792	10	54196212	MBL2	G/A	G	A	DOM	94	46	382	226	748	0.9152	1	0.3387	114.142	1.20897	0.827151
rs11595876	10	54196768	MBL2	G/A	G	A	DOM	17	123	81	530	751	0.1246	1	0.7241	244.022	0.904346	1.10577
rs930507	10	54198272	MBL2	G/C	G	C	DOM	48	92	179	429	748	1.264	1	0.261	87.957	1.25043	0.799728
rs1838066	10	54199331	MBL2	G/A	G	A	DOM	75	65	388	222	750	4.854	1	0.02758	9.29446	0.66019	1.51471
rs10824793	10	54199486	MBL2	G/A	G	A	DOM	99	41	421	189	750	0.1544	1	0.6944	234.013	1.084	0.922505
rs4647964	10	54201105	MBL2	0/C	G	G	DOM	0	130	0	586	716	NA	NA	NA	NA	NA	NA
rs1800450	10	54201241	MBL2	A/G	T	C	DOM	37	103	136	475	751	1.117	1	0.2905	97.8985	1.25464	0.797041
rs1889490	10	72027719	PRF1	A/G	T	C	DOM	89	49	407	202	747	0.2757	1	0.5996	202.065	0.901469	1.1093
rs35069510	10	72032901	PRF1	A/G	T	C	DOM	20	120	101	504	745	0.4848	1	0.4863	163.883	0.831683	1.20238
rs1800682	10	90739943	FAS	G/A	C	T	DOM	103	35	401	207	746	3.87	1	0.04916	16.5669	1.51913	0.658271
rs2234978	10	90761809	FAS	A/G	A	G	DOM	64	75	284	324	747	0.02025	1	0.8868	298.852	0.973521	1.0272
rs1051070	10	90764752	FAS	T/A	T	A	DOM	29	109	111	495	744	0.5355	1	0.4643	156.469	1.18646	0.842842
rs17468739	10	91055929	IFIT2	C/A	C	A	DOM	39	101	216	391	747	3.022	1	0.08216	27.6879	0.698982	1.43065
rs2070845	10	91056055	IFIT2	G/A	G	A	DOM	67	73	279	330	749	0.1914	1	0.6618	223.027	1.08558	0.921167
rs954439	10	91056440	IFIT2	T/A	T	A	DOM	79	46	430	155	710	5.388	1	0.02027	6.83099	0.61906	1.61535
rs1727	10	91056749	IFIT2	C/A	C	A	DOM	46	93	274	335	748	6.545	1	0.01052	3.54524	0.604741	1.6536
rs303215	10	91146811	IFIT1	G/A	G	A	DOM	53	87	205	405	750	0.9117	1	0.3397	114.479	1.20353	0.830887
rs11203109	10	91147139	IFIT1	G/A	G	A	DOM	71	69	294	315	749	0.2709	1	0.6027	203.11	1.10248	0.907042
rs304485	10	91149890	IFIT1	A/T	A	T	DOM	91	49	438	170	748	2.723	1	0.09889	33.3259	0.720809	1.38733
rs303212	10	91151335	IFIT1	G/A	G	A	DOM	65	74	259	352	750	0.8825	1	0.3475	117.107	1.19378	0.837675
rs303211	10	91152477	IFIT1	A/G	A	G	DOM	11	128	56	555	750	0.2181	1	0.6405	215.848	0.851702	1.17412
rs3809112	11	297036	IFITM2	G/A	G	A	DOM	89	50	342	266	747	2.805	1	0.09398	31.6713	1.38444	0.722311
rs11246062	11	303755	IFITM1	G/C	G	C	DOM	79	59	302	307	747	2.639	1	0.1042	35.1154	1.36115	0.734672
rs3758650	11	606865	IRF7	A/G	A	G	DOM	8	125	63	541	737	2.441	1	0.1182	39.8334	0.549587	1.81955
rs731909	11	2365200	CD81	C/G	C	G	DOM	43	96	161	448	748	1.155	1	0.2826	95.2362	1.24638	0.802326
rs800335	11	2367517	CD81	G/A	G	A	DOM	59	79	205	400	743	3.859	1	0.04948	16.6748	1.45724	0.686229
rs3740961	11	36466647	TRAF6	G/A	C	T	DOM	33	107	143	466	749	0.0005165	1	0.9819	330.9	1.00503	0.994993
rs331457	11	36480188	TRAF6	A/G	T	C	DOM	36	104	156	451	747	1.188e-05	1	0.9973	336.09	1.00074	0.999261
rs5030419	11	36487319	TRAF6	C/G	G	C	DOM	36	103	134	473	746	0.9397	1	0.3324	112.019	1.23373	0.810547
rs7127254	11	46265125	CREB3L1	A/G	A	G	DOM	58	82	251	359	750	0.003712	1	0.9514	320.622	1.01166	0.988474
rs11038852	11	46270467	CREB3L1	G/C	G	C	DOM	70	69	294	315	748	0.1967	1	0.6574	221.544	1.08696	0.92
rs4625425	11	46289469	CREB3L1	C/A	C	A	DOM	44	95	198	411	748	0.03803	1	0.8454	284.9	0.961404	1.04015
rs2288249	11	46290815	CREB3L1	A/G	A	G	DOM	22	117	76	533	748	1.114	1	0.2912	98.1344	1.31871	0.758315
rs4963271	11	63061760	RARRES3	G/A	G	A	DOM	51	89	211	397	748	0.1487	1	0.6998	235.833	1.07817	0.927495
rs1131715	11	69731135	FADD	G/A	G	A	DOM	90	48	416	194	748	0.4564	1	0.4993	168.264	0.874399	1.14364
rs7115875	11	75737878	PRKRIR	G/A	G	A	DOM	36	104	128	475	743	1.33	1	0.2488	83.8456	1.28456	0.77848
rs3824908	11	75754968	PRKRIR	C/A	C	A	DOM	58	81	254	356	749	0.0003548	1	0.985	331.945	1.0036	0.996416
rs7925910	11	75765047	PRKRIR	G/A	G	A	DOM	46	93	169	439	747	1.549	1	0.2133	71.8821	1.28485	0.7783
rs4320976	11	75765492	PRKRIR	A/G	A	G	DOM	39	101	209	401	750	2.111	1	0.1463	49.3031	0.740869	1.34977
rs4252249	11	117364419	IL10RA	A/G	A	G	DOM	25	113	126	481	745	0.4856	1	0.4859	163.748	0.844571	1.18403
rs2508450	11	117369039	IL10RA	A/G	A	G	DOM	100	40	423	188	751	0.2602	1	0.61	205.57	1.11111	0.9
rs3135932	11	117369273	IL10RA	G/A	G	A	DOM	44	95	179	432	750	0.3015	1	0.583	196.471	1.11779	0.894623
rs4252314	11	117373727	IL10RA	G/A	G	A	DOM	9	130	38	573	750	0.01259	1	0.9107	306.906	1.04393	0.957921
rs2229113	11	117374880	IL10RA	A/G	A	G	DOM	82	57	326	282	747	1.318	1	0.2509	84.5533	1.24443	0.803581
rs9610	11	117377296	IL10RA	A/G	A	G	DOM	102	38	425	186	751	0.5923	1	0.4415	148.786	1.17474	0.851254
rs8177352	11	125659053	TIRAP	G/A	G	A	DOM	55	77	211	394	737	2.166	1	0.1411	47.5507	1.33378	0.749746
rs3802813	11	125667678	TIRAP	A/G	A	G	DOM	17	122	46	564	749	3.231	1	0.07225	24.3482	1.70848	0.585315
rs3802814	11	125667817	TIRAP	A/G	A	G	DOM	41	98	169	441	749	0.1801	1	0.6713	226.228	1.09172	0.915989
rs8177375	11	125668274	TIRAP	G/A	G	A	DOM	30	109	142	469	750	0.1761	1	0.6747	227.374	0.909032	1.10007
rs8177376	11	125668822	TIRAP	C/A	C	A	DOM	40	99	260	350	749	9.039	1	0.002643	0.890691	0.543901	1.83857
rs625413	11	125669559	TIRAP	A/G	A	G	DOM	56	83	231	380	750	0.295	1	0.587	197.819	1.10989	0.900987
rs1786704	11	125670967	TIRAP	G/A	G	A	DOM	54	86	221	388	749	0.2552	1	0.6134	206.716	1.10239	0.907121
rs17199006	12	7775618	CLEC4C	G/A	G	A	DOM	39	101	184	426	750	0.29	1	0.5902	198.897	0.893995	1.11857
rs1894823	12	7781816	CLEC4C	A/G	A	G	DOM	58	81	278	331	748	0.7036	1	0.4016	135.339	0.852562	1.17293
rs10845821	12	7791451	CLEC4C	A/G	A	G	DOM	82	56	387	224	749	0.7384	1	0.3902	131.497	0.847545	1.17988
rs4251460	12	42449035	IRAK4	C/A	C	A	DOM	35	105	117	491	748	2.329	1	0.127	42.799	1.39886	0.714868
rs4251513	12	42460471	IRAK4	G/C	G	C	DOM	114	25	446	164	749	4.752	1	0.02926	9.86062	1.67677	0.596384
rs4251580	12	42461033	IRAK4	A/G	A	G	DOM	36	104	149	459	748	0.08916	1	0.7652	257.872	1.06634	0.937787
rs4251520	12	42461605	IRAK4	G/A	G	A	DOM	33	106	116	492	747	1.54	1	0.2146	72.3202	1.32043	0.757329
rs4251545	12	42466562	IRAK4	A/G	A	G	DOM	30	110	102	505	747	1.672	1	0.1959	66.0183	1.35027	0.740594
rs1544410	12	46526102	VDR	A/G	T	C	DOM	87	51	373	238	749	0.1893	1	0.6635	223.6	1.08847	0.918719
rs2066807	12	55026949	STAT2	C/G	G	C	DOM	20	120	107	503	750	0.8578	1	0.3543	119.399	0.783489	1.27634
rs7316037	12	63133078	TBK1	A/G	A	G	DOM	31	105	93	508	737	4.246	1	0.03934	13.2576	1.6127	0.620079
rs11175398	12	63137245	TBK1	G/A	G	A	DOM	100	38	426	181	745	0.2823	1	0.5952	200.582	1.11811	0.894365
rs10878175	12	63153605	TBK1	C/G	C	G	DOM	64	76	257	349	746	0.5068	1	0.4765	160.581	1.14356	0.874463
rs7303577	12	63160369	TBK1	C/A	C	A	DOM	30	110	146	465	751	0.3862	1	0.5343	180.059	0.868618	1.15125
rs2069727	12	66834490	IFNG	G/A	C	T	DOM	93	46	418	189	746	0.2007	1	0.6542	220.465	0.914136	1.09393
rs2069718	12	66836429	IFNG	A/G	T	C	DOM	94	45	404	207	750	0.1149	1	0.7346	247.56	1.0703	0.93432
rs2069716	12	66837082	IFNG	G/A	C	T	DOM	16	124	73	535	748	0.03627	1	0.849	286.113	0.945647	1.05748
rs1861494	12	66837676	IFNG	G/A	G	A	DOM	66	74	297	310	747	0.1453	1	0.7031	236.945	0.930931	1.07419
rs10744785	12	111829639	OAS1	G/C	G	C	DOM	53	86	240	367	746	0.09417	1	0.7589	255.749	0.942393	1.06113
rs34137742	12	111833044	OAS1	A/G	A	G	DOM	34	92	166	430	722	0.03915	1	0.8432	284.158	0.957307	1.0446
rs3741981	12	111833253	OAS1	G/A	G	A	DOM	102	38	405	204	749	2.102	1	0.1471	49.5727	1.35205	0.739619
OAS1_004547	12	111833482	OAS1	A/G	A	G	DOM	18	121	84	519	742	0.09163	1	0.7621	256.828	0.919126	1.08799
rs10774671	12	111841576	OAS1	G/A	G	A	DOM	87	52	355	255	749	0.9033	1	0.3419	115.22	1.20179	0.832094
rs1859330	12	111860771	OAS3	G/A	C	T	DOM	80	48	348	252	728	0.8818	1	0.3477	117.175	1.2069	0.828571
rs7280422	12	111870301	OAS3	G/A	C	G	DOM	99	37	415	188	739	0.8266	1	0.3633	122.432	1.21211	0.825005
rs2285933	12	111871162	OAS3	C/G	G	C	DOM	60	79	291	320	750	0.9053	1	0.3414	115.052	0.835182	1.19734
rs2285932	12	111871333	OAS3	A/G	T	C	DOM	78	61	318	291	748	0.6903	1	0.4061	136.856	1.17012	0.854613
rs2072136	12	111883302	OAS3	A/G	T	C	DOM	54	86	253	358	751	0.3791	1	0.5381	181.34	0.888501	1.12549
OAS3_026920	12	111885590	OAS3	A/G	A	G	DOM	33	104	161	444	742	0.3685	1	0.5438	183.261	0.87506	1.14278
OAS3_029396	12	111888066	OAS3	A/G	A	G	DOM	62	73	295	303	733	0.5112	1	0.4746	159.94	0.872347	1.14633
rs2240188	12	111888067	OAS3	A/G	T	C	DOM	62	73	294	303	732	0.4859	1	0.4858	163.715	0.875315	1.14245
rs2010549	12	111893380	OAS3	C/G	G	C	DOM	48	91	217	390	746	0.07316	1	0.7868	265.152	0.947992	1.05486
rs2072133	12	111893643	OAS3	G/A	C	T	DOM	38	101	200	410	749	1.55	1	0.2131	71.8147	0.771287	1.29653
rs7138261	12	111894353	OAS3	A/G	A	G	DOM	11	108	84	504	707	2.163	1	0.1414	47.6518	0.611111	1.63636
rs2072138	12	111909276	OAS2	C/G	C	G	DOM	61	78	302	307	748	1.474	1	0.2247	75.7239	0.794999	1.25786
rs35992364	12	111917267	OAS2	G/A	G	A	DOM	33	107	150	461	751	0.05917	1	0.8078	272.229	0.94785	1.05502
rs1293755	12	111919833	OAS2	A/T	T	A	DOM	75	64	297	312	748	1.219	1	0.2696	90.8552	1.23106	0.812308
rs2072137	12	111925304	OAS2	G/A	C	T	DOM	88	52	401	208	749	0.4486	1	0.503	169.511	0.877805	1.1392
rs929291	12	111928801	OAS2	A/G	T	C	DOM	84	56	301	303	744	4.704	1	0.0301	10.1437	1.50997	0.662266
rs916973	12	111931486	OAS2	G/A	C	T	DOM	17	123	87	519	746	0.4645	1	0.4955	166.983	0.824502	1.21285
rs15895	12	111932671	OAS2	A/G	T	C	DOM	83	57	335	276	751	0.917	1	0.3383	114.007	1.19969	0.833552
rs13311	12	111933035	OAS2	A/C	A	C	DOM	80	59	381	229	749	1.151	1	0.2834	95.5058	0.814983	1.22702
rs1296371	12	111934088	OAS2	G/A	C	T	DOM	56	81	249	342	728	0.07208	1	0.7883	265.657	0.949576	1.0531
rs12819210	12	119942783	OASL	A/G	A	G	DOM	60	80	199	412	751	5.335	1	0.0209	7.0433	1.55276	0.644013
rs3213546	12	119955599	OASL	G/C	C	G	DOM	9	131	29	581	750	0.6638	1	0.4152	139.922	1.37641	0.726525
rs3213545	12	119955720	OASL	A/G	T	C	DOM	52	87	294	314	747	5.451	1	0.01956	6.59172	0.638361	1.56651
rs10774580	12	119960806	OASL	A/G	A	G	DOM	90	50	416	193	749	0.8406	1	0.3592	121.05	0.835096	1.19747
rs28360475	12	119961429	OASL	G/A	G	A	DOM	56	83	220	389	748	0.8423	1	0.3587	120.882	1.19299	0.83823
rs2236350	14	23700850	ISGF3G	A/C	T	G	DOM	21	118	132	475	746	3.057	1	0.08038	27.0881	0.640408	1.5615
rs12436555	14	23704665	ISGF3G	A/G	A	G	DOM	49	90	174	433	746	2.341	1	0.126	42.462	1.35485	0.738087
rs2236338	14	24170122	GZMB	G/A	G	A	DOM	54	86	221	387	748	0.2418	1	0.6229	209.917	1.09955	0.909465
rs11539752	14	24171429	GZMB	G/C	C	G	DOM	53	85	227	382	747	0.06148	1	0.8042	271.015	1.04929	0.953028
rs2273844	14	24173254	GZMB	A/G	A	G	DOM	54	86	227	383	750	0.08967	1	0.7646	257.67	1.05942	0.943913
rs28489163	14	93645984	IFI27	A/G	A	G	DOM	45	95	135	474	749	6.204	1	0.01274	4.29338	1.66316	0.601266
IFI27_000630	14	93646335	IFI27	G/C	G	C	DOM	49	91	207	403	750	0.05751	1	0.8105	273.139	1.04831	0.953917
rs3814821	14	93646690	IFI27	A/G	T	C	DOM	97	43	434	177	751	0.1675	1	0.6823	229.935	0.919998	1.08696
rs2799	14	93652679	IFI27	C/G	C	G	DOM	19	114	75	531	739	0.3582	1	0.5495	185.181	1.18	0.847458
IFI27_007273	14	93652978	IFI27	0/C	0	C	DOM	0	139	0	611	750	NA	NA	NA	NA	NA	NA
rs1243081	14	93653215	IFI27	A/G	A	G	DOM	29	96	136	449	710	0.0001323	1	0.9908	333.9	0.997319	1.00269
rs7141881	14	93653617	IFI27	A/G	A	G	DOM	92	47	365	244	748	1.862	1	0.1725	58.1325	1.30854	0.764211
rs1243082	14	93653748	IFI27	A/C	A	C	DOM	23	117	69	540	749	2.746	1	0.09747	32.8474	1.53846	0.65
rs10132928	14	93654162	IFI27	G/A	G	A	DOM	108	32	448	161	749	0.7626	1	0.3825	128.903	1.21289	0.824477
rs4780355	16	11255359	SOCS1	G/A	G	A	DOM	72	60	292	310	734	1.58	1	0.2087	70.3319	1.27397	0.784946
rs243330	16	11258492	SOCS1	A/G	T	C	DOM	92	39	425	177	733	0.007048	1	0.9331	314.455	0.982443	1.01787
rs3760396	17	29605554	CCL2	C/G	G	C	DOM	47	93	227	384	751	0.6302	1	0.4273	144	0.85491	1.16971
rs2857656	17	29606120	CCL2	G/C	G	C	DOM	63	76	296	311	746	0.5363	1	0.464	156.368	0.870955	1.14817
rs4586	17	29607382	CCL2	G/A	G	A	DOM	90	50	381	228	749	0.145	1	0.7034	237.046	1.07717	0.928363
rs4969168	17	73865388	SOCS3	A/G	A	G	DOM	36	101	166	442	745	0.05947	1	0.8073	272.06	0.949064	1.05367
rs2292151	19	4767719	TICAM1	A/G	T	C	DOM	61	77	254	354	746	0.2715	1	0.6023	202.975	1.1041	0.905715
rs7255265	19	4769378	TICAM1	A/G	A	G	DOM	79	60	364	246	749	0.3772	1	0.5391	181.677	0.889835	1.1238
rs12609318	19	6614916	TNFSF14	A/G	A	G	DOM	68	69	286	322	745	0.302	1	0.5826	196.336	1.10956	0.901261
rs1077667	19	6619972	TNFSF14	A/G	T	C	DOM	42	97	238	373	750	3.695	1	0.05459	18.3968	0.678593	1.47364
rs8106574	19	6622142	TNFSF14	A/G	A	G	DOM	54	85	250	353	742	0.3183	1	0.5726	192.966	0.897035	1.11478
rs8112310	19	7710320	CD209	A/T	A	T	DOM	46	94	159	451	750	2.644	1	0.1039	35.0143	1.38806	0.720428
rs4804801	19	7713482	CD209	T/A	T	A	DOM	26	109	67	512	714	5.711	1	0.01686	5.68182	1.82281	0.548603
rs4804802	19	7713610	CD209	A/G	A	G	DOM	28	112	109	501	750	0.3464	1	0.5562	187.439	1.14908	0.870259
rs8105572	19	7715327	CD209	A/G	A	G	DOM	37	103	132	473	745	1.378	1	0.2405	81.0485	1.28722	0.77687
rs11465384	19	7716006	CD209	A/G	T	C	DOM	22	118	94	514	748	0.005592	1	0.9404	316.915	1.01947	0.980898
rs2287886	19	7718536	CD209	A/G	A	G	DOM	81	58	347	261	747	0.0667	1	0.7962	268.319	1.05043	0.951989
rs735240	19	7719336	CD209	A/G	A	G	DOM	94	46	451	157	748	2.848	1	0.09149	30.8321	0.711366	1.40575
rs7252764	19	7733137	CLEC4M	A/G	A	G	DOM	15	125	52	555	747	0.6426	1	0.4228	142.484	1.28077	0.780781
rs2287887	19	7733955	CLEC4M	C/A	C	A	DOM	68	71	301	307	747	0.01553	1	0.9008	303.57	0.976838	1.02371
rs868876	19	7737226	CLEC4M	A/T	A	T	DOM	79	60	311	298	748	1.508	1	0.2194	73.9378	1.26163	0.792626
rs475896	19	7737429	CLEC4M	C/G	C	G	DOM	104	36	399	211	750	4.061	1	0.04387	14.7842	1.52771	0.654575
rs558705	19	7738183	CLEC4M	A/G	T	C	DOM	22	115	144	464	745	3.755	1	0.05266	17.7464	0.616425	1.62226
rs557094	19	7738286	CLEC4M	C/G	G	C	DOM	38	102	127	480	747	2.558	1	0.1098	37.0026	1.40806	0.710197
rs2161525	19	7738664	CLEC4M	G/A	G	A	DOM	88	50	386	221	745	0.001517	1	0.9689	326.519	1.00767	0.99239
rs8113469	19	7738959	CLEC4M	G/A	G	A	DOM	56	82	267	338	743	0.5771	1	0.4475	150.808	0.864529	1.1567
rs12610506	19	7739071	CLEC4M	A/G	A	G	DOM	83	57	350	259	749	0.1537	1	0.6951	234.249	1.07754	0.928036
rs3745376	19	7739690	CLEC4M	A/C	A	C	DOM	40	100	182	426	748	0.1013	1	0.7503	252.851	0.936264	1.06808
rs15282	19	7740274	CLEC4M	A/G	T	C	DOM	82	58	305	305	750	3.35	1	0.06722	22.6531	1.41379	0.707317
rs2304207	19	54859538	IRF3	G/C	C	G	DOM	38	101	213	396	748	2.961	1	0.08532	28.7528	0.699484	1.42963
rs2304204	19	54860832	IRF3	G/A	C	T	DOM	70	69	299	311	749	0.08173	1	0.775	261.175	1.05521	0.94768
rs752118	20	44180145	CD40	A/G	A	G	DOM	55	83	250	359	747	0.06659	1	0.7964	268.387	0.951566	1.0509
rs745307	20	44180493	CD40	A/G	T	C	DOM	53	84	282	324	743	2.78	1	0.09545	32.1666	0.724924	1.37945
rs3765457	20	44190620	CD40	G/A	G	A	DOM	36	103	170	440	749	0.2202	1	0.6389	215.309	0.904626	1.10543
rs3765459	20	44190814	CD40	A/G	A	G	DOM	57	80	254	354	745	0.001336	1	0.9708	327.16	0.993012	1.00704
rs11569345	20	44191928	CD40	A/G	A	G	DOM	7	133	39	571	750	0.384	1	0.5355	180.463	0.77058	1.29772
rs11569348	20	44192680	CD40	A/C	A	C	DOM	28	109	160	449	746	2.02	1	0.1553	52.3361	0.720872	1.38721
rs2226299	21	33620794	IFNAR1	A/G	A	G	DOM	49	87	197	410	743	0.6411	1	0.4233	142.652	1.17218	0.853111
rs2252930	21	33626071	IFNAR1	C/G	C	G	DOM	58	82	305	305	750	3.35	1	0.06722	22.6531	0.707317	1.41379
rs2252931	21	33626190	IFNAR1	A/G	A	G	DOM	57	82	305	306	750	3.601	1	0.05774	19.4584	0.697401	1.4339
rs17643419	21	33633668	IFNAR1	A/G	A	G	DOM	18	122	88	522	750	0.231	1	0.6308	212.58	0.875186	1.14261
rs2253923	21	33634289	IFNAR1	A/T	A	T	DOM	92	48	368	243	751	1.444	1	0.2295	77.3415	1.26562	0.790123
rs2257167	21	33637569	IFNAR1	G/C	G	C	DOM	43	97	146	462	748	2.706	1	0.09996	33.6865	1.40277	0.712876
rs12483293	21	33638659	IFNAR1	C/A	C	A	DOM	70	70	288	321	749	0.3349	1	0.5628	189.664	1.11458	0.897196
rs2243600	21	33645531	IFNAR1	A/C	A	C	DOM	62	77	266	345	750	0.0526	1	0.8186	275.868	1.04433	0.95755
rs2834202	21	33652824	IFNAR1	G/A	G	A	DOM	57	83	273	333	746	0.8665	1	0.3519	118.59	0.83768	1.19377
rs9808753	21	33709182	IFNGR2	G/A	G	A	DOM	41	98	156	454	749	0.8986	1	0.3432	115.658	1.21756	0.821317
rs11910627	21	33721220	IFNGR2	G/C	G	C	DOM	54	86	308	301	749	6.568	1	0.01039	3.50143	0.613636	1.62963
rs1059293	21	33731563	IFNGR2	A/G	A	G	DOM	112	28	424	187	751	6.27	1	0.01228	4.13836	1.76415	0.566845
rs2071430	21	41719935	MX1	0/C	0	C	DOM	0	137	0	602	739	NA	NA	NA	NA	NA	NA
rs7280422	21	41723437	MX1	C/G	C	G	DOM	52	87	199	407	745	1.058	1	0.3037	102.347	1.22243	0.81804
rs455599	21	41726549	MX1	G/A	G	A	DOM	100	40	443	167	750	0.08129	1	0.7756	261.377	0.942438	1.06108
rs457347	21	41726740	MX1	G/A	G	A	DOM	100	40	440	167	747	0.0637	1	0.8007	269.836	0.948864	1.05389
rs468672	21	41728034	MX1	A/T	A	T	DOM	93	38	357	247	735	6.407	1	0.01137	3.83169	1.69328	0.590571
rs2838036	21	41729610	MX1	A/T	A	T	DOM	10	130	30	579	749	1.107	1	0.2928	98.6736	1.48462	0.673575
rs8132871	21	41732690	MX1	A/G	A	G	DOM	40	99	177	430	746	0.008036	1	0.9286	312.938	0.981567	1.01878
rs467558	21	41733265	MX1	G/A	G	A	DOM	80	57	308	299	744	2.623	1	0.1053	35.4861	1.3625	0.733946
rs467960	21	41734761	MX1	G/A	G	A	DOM	95	45	382	229	751	1.4	1	0.2367	79.7679	1.26556	0.790163
rs469390	21	41739800	MX1	G/A	G	A	DOM	93	47	371	240	751	1.572	1	0.2099	70.7363	1.28004	0.781228
rs7277299	21	41740660	MX1	A/C	A	C	DOM	19	121	90	520	750	0.1282	1	0.7203	242.741	0.907254	1.10223
rs467639	21	41741434	MX1	A/T	A	T	DOM	74	65	283	325	747	2.03	1	0.1542	51.9654	1.30742	0.764865
rs2070229	21	41742983	MX1	G/A	G	A	DOM	75	65	276	333	749	3.112	1	0.07771	26.1883	1.39214	0.718318
rs469218	21	41743564	MX1	A/G	A	G	DOM	9	122	28	537	696	0.7744	1	0.3789	127.689	1.41481	0.706807
rs3737399	21	41745242	MX1	A/G	A	G	DOM	94	46	380	225	745	0.9223	1	0.3369	113.535	1.20995	0.826478
rs1050008	21	41746531	MX1	G/A	G	A	DOM	38	102	151	459	750	0.3447	1	0.5571	187.743	1.13245	0.883041
rs467593	21	41748421	MX1	G/A	G	A	DOM	79	59	299	309	746	2.93	1	0.08697	29.3089	1.38377	0.722666
rs468811	21	41751716	MX1	A/G	A	G	DOM	46	94	173	437	750	1.114	1	0.2913	98.1681	1.23613	0.808974
rs13433394	21	41753780	MX1	A/G	A	G	DOM	47	92	170	440	749	1.944	1	0.1633	55.0321	1.32225	0.756286
rs4819387	21	44471630	B7H2	A/G	A	G	DOM	104	36	433	178	751	0.6532	1	0.419	141.203	1.18758	0.842048
rs4819388	21	44471849	B7H2	A/G	A	G	DOM	70	68	294	315	747	0.27	1	0.6033	203.312	1.10294	0.906667
rs11558819	21	44481202	B7H2	A/G	T	C	DOM	66	73	285	324	748	0.02126	1	0.8841	297.942	1.02783	0.972924
rs378299	21	44485771	B7H2	G/A	C	T	DOM	87	46	426	179	738	1.286	1	0.2568	86.5416	0.794703	1.25833
Legend
SNP	rsID for Single Nucleotide Polymorphism
CHR	Chromosome
Position	Genomic Position
Gene	HUGO gene name
D (minor Allele)	Minor allele according to the frequency reported for this dataset
d (major Allele)	Major allele according to the frequency reported for this dataset
TEST	Association test performed
Symptomatic DD	DD Genotypes in symptomatic cases
Symptomatic Dd	Dd Genotypes in symptomatic cases
Symptomatic dd	dd Genotypes in symptomatic cases
Asymptomatic DD	DD Genotypes in asymptomatic controls
Asymptomatic Dd	DD Genotypes in asymptomatic controls
Asymptomatic dd	DD Genotypes in asymptomatic controls
n	Number of individuals included in the analysis
CHISQ	Chi-squared test statistic
DF	Degrees of Freedom
P-value	Asymptotic p-value for chi-square statistic
Bonferroni p-value	Bonferroni corrected p-value
OR Minor Allele	Odds ratio calculated for the minor allele
OR Major Allele	Odds ratio calculated for the major allele
