# Supplementary material for: Host Genetic Risk Factors for West Nile Virus Infection and Disease Progression
Source: PLoS One. 2011 Sep 15;6(9):e24745. doi: 10.1371/journal.pone.0024745 (PMC3174177; doi:10.1371/journal.pone.0024745)
Supplement: Table S12 — WNE/P vs. WNF/M contingency table analysis using an additive model of inheritance. (XLS) [file pone.0024745.s012.xls]

## Sheet: Sheet1
Table S12. WNE/P vs. WNF/M contingency table analysis using an additive model of inheritance. Genotypic frequency differences between WNE/P and WNF/M infection were calculated a using 2 x 2 contingency table analysis and are summarized as odds ratios.
SNP	CHR	Position	Gene	D (minor allele	d (major Allele)	TEST	WNE/P			WNF/M + Asymptomatic			n	OR DD vs. dD Minor Allele	OR dd vs. dD Minor Allele	OR DD vs. dD Major Allele	OR dd vs. dD Major Allele
							DD	Dd	dd	DD	Dd	dd						OR Minor	OR Major
rs2254002	1	65074257	JAK1	T	G	ADD	17	67	55	96	268	246	749	0.708333	0.894309	1.41176	1.11818	0.792045	1.26255
rs4916004	1	65076098	JAK1	A	G	ADD	2	19	119	5	89	514	748	1.87368	1.08448	0.533708	0.922104	1.72773	0.578794
rs310244	1	65078465	JAK1	T	C	ADD	3	43	93	27	214	368	748	0.552972	1.25771	1.80841	0.795096	0.439665	2.27446
rs310247	1	65079997	JAK1	T	C	ADD	26	67	46	128	298	183	748	0.903451	1.11802	1.10687	0.894441	0.808084	1.23749
rs2230587	1	65083850	JAK1	T	C	ADD	5	26	109	10	123	477	750	2.36538	1.08104	0.422764	0.925039	2.18807	0.457023
rs10789166	1	65085401	JAK1	G	A	ADD	4	28	107	21	135	455	750	0.918367	1.13383	1.08889	0.881966	0.809969	1.23462
rs310219	1	65087886	JAK1	T	C	ADD	8	51	81	43	236	328	747	0.860921	1.14275	1.16155	0.875078	0.753374	1.32736
rs188698	1	65091172	JAK1	C	T	ADD	15	54	71	61	286	263	750	1.30237	1.4298	0.767832	0.699399	0.910875	1.09785
rs2256298	1	65103270	JAK1	T	C	ADD	14	43	83	34	256	313	743	2.45144	1.57872	0.407924	0.633424	1.5528	0.643998
rs11585932	1	65107683	JAK1	G	A	ADD	0	17	122	3	83	518	743	0	1.1499	NA	0.869643	0	NA
rs12135754	1	65115093	JAK1	C	A	ADD	1	18	121	6	86	518	750	0.796296	1.11604	1.25581	0.896022	0.713499	1.40154
rs310201	1	65122196	JAK1	C	T	ADD	8	49	83	40	212	358	750	0.865306	1.00308	1.15566	0.996931	0.862651	1.15922
rs310199	1	65122710	JAK1	C	T	ADD	12	60	68	64	257	289	750	0.803125	1.00784	1.24514	0.992218	0.796875	1.2549
rs310198	1	65123656	JAK1	A	G	ADD	2	25	113	11	127	470	748	0.923636	1.22136	1.08268	0.818758	0.756235	1.32234
rs10802189	1	116858253	CD58	A	G	ADD	19	58	63	68	261	277	746	1.25735	1.02347	0.795322	0.977072	1.22852	0.813984
rs17036001	1	116916652	CD58	A	G	ADD	0	21	117	1	62	542	743	0	0.637322	NA	1.56907	0	NA
rs1335531	1	116916900	CD58	G	C	ADD	10	43	86	35	253	317	744	1.68106	1.59621	0.594862	0.626482	1.05316	0.949527
rs6701046	1	117099257	CD2	G	A	ADD	8	48	84	27	216	363	746	1.33333	1.04132	0.75	0.960317	1.28042	0.780992
rs3136705	1	117104923	CD2	A	G	ADD	3	34	102	12	123	476	750	0.904412	0.77521	1.10569	1.28997	1.16667	0.857143
rs798043	1	117105020	CD2	T	C	ADD	6	54	80	32	231	347	750	0.802083	0.986231	1.24675	1.01396	0.813281	1.22959
rs1801274	1	159746369	FCGR2A	T	C	ADD	38	69	32	160	272	179	750	0.936232	0.70472	1.06811	1.419	1.32852	0.75272
rs627839	1	180808704	RNASEL	A	C	ADD	35	58	45	120	328	162	748	1.64943	1.57088	0.606272	0.636585	1.05	0.952381
rs11072	1	180809954	RNASEL	C	T	ADD	9	54	75	58	273	277	746	0.784483	1.36883	1.27473	0.730549	0.573103	1.74489
rs672527	1	180811844	RNASEL	A	G	ADD	15	47	78	43	251	315	749	1.86294	1.32239	0.536786	0.756206	1.40877	0.709841
rs533259	1	180815642	RNASEL	T	C	ADD	2	19	118	2	53	553	747	2.78947	0.595222	0.358491	1.68004	4.68644	0.213382
rs627928	1	180817960	RNASEL	T	G	ADD	26	67	47	141	282	188	751	0.776119	1.05224	1.28846	0.950355	0.737589	1.35577
rs486907	1	180821180	RNASEL	T	C	ADD	18	59	63	71	286	254	751	1.22893	1.20232	0.813714	0.831724	1.02213	0.978346
rs3024498	1	205008152	IL10	C	T	ADD	5	53	79	40	228	340	745	0.537736	0.999556	1.85965	1.00044	0.537975	1.85882
rs3024496	1	205008487	IL10	C	T	ADD	30	70	40	147	291	169	747	0.848397	0.983939	1.17869	1.01632	0.862245	1.15976
rs3024509	1	205009920	IL10	C	T	ADD	1	16	123	0	74	534	748	NA	1.06531	0	0.938695	NA	0
rs3021094	1	205011575	IL10	G	T	ADD	1	30	109	4	100	507	751	0.833333	0.716634	1.2	1.39541	1.16284	0.859961
rs1800871	1	205013257	IL10	T	C	ADD	9	57	73	40	207	361	747	0.817105	0.734364	1.22383	1.36172	1.11267	0.898738
rs1800896	1	205013520	IL10	C	T	ADD	30	68	42	148	291	170	749	0.867448	1.05727	1.15281	0.945835	0.820463	1.21882
rs3770768	2	37199655	EIF2AK2	T	C	ADD	1	30	109	18	107	484	749	0.198148	0.803237	5.04673	1.24496	0.246687	4.05372
rs4648212	2	37206515	EIF2AK2	T	C	ADD	0	16	123	2	61	545	747	0	0.860436	NA	1.1622	0	NA
rs4670185	2	37209038	EIF2AK2	G	A	ADD	1	10	129	4	69	537	750	1.725	1.65754	0.57971	0.603303	1.0407	0.960894
rs4648186	2	37220611	EIF2AK2	T	C	ADD	2	32	105	17	139	453	748	0.511029	1.00683	1.95683	0.993217	0.507563	1.9702
rs4648184	2	37220999	EIF2AK2	A	T	ADD	0	16	124	0	30	581	751	NA	0.400172	NA	2.49892	NA	NA
rs2373114	2	37226754	EIF2AK2	A	G	ADD	2	25	113	5	77	524	746	1.232	0.664198	0.811688	1.50557	1.85487	0.539122
rs2254958	2	37229795	EIF2AK2	T	C	ADD	28	66	46	91	303	211	745	1.41259	1.00086	0.707921	0.999139	1.41137	0.708531
rs12712526	2	37236819	EIF2AK2	G	A	ADD	38	62	35	129	300	176	740	1.42536	0.962243	0.701579	1.03924	1.48128	0.67509
rs7340267	2	37237964	EIF2AK2	G	A	ADD	38	63	32	130	299	176	738	1.3873	0.862915	0.720824	1.15886	1.60769	0.62201
rs1990760	2	162832297	IFIH1	G	A	ADD	19	70	50	101	316	193	749	0.849222	1.1695	1.17755	0.855063	0.726139	1.37715
rs3747517	2	162837070	IFIH1	T	C	ADD	8	48	83	50	268	292	749	0.893333	1.58704	1.1194	0.630102	0.562892	1.77654
rs13023380	2	162862609	IFIH1	A	G	ADD	47	60	32	150	286	171	746	1.49356	0.892008	0.669543	1.12107	1.67437	0.597238
rs17715343	2	162875992	IFIH1	G	C	ADD	0	23	117	2	89	519	750	0	0.87233	NA	1.14636	0	NA
rs2059691	2	179010130	PRKRA	A	G	ADD	9	56	75	52	267	290	749	0.825206	1.23307	1.21182	0.810986	0.669231	1.49425
rs2288320	2	179016748	PRKRA	C	A	ADD	2	42	95	17	185	406	747	0.518207	1.03067	1.92973	0.970242	0.502786	1.98892
rs3752689	2	179020859	PRKRA	G	A	ADD	8	48	83	22	202	382	745	1.5303	0.914376	0.653465	1.09364	1.6736	0.597513
rs3771300	2	191543841	STAT1	G	T	ADD	30	67	43	162	296	151	749	0.818132	1.25808	1.2223	0.794862	0.650301	1.53775
rs2066804	2	191550004	STAT1	T	C	ADD	3	48	89	39	210	360	749	0.336538	1.0816	2.97143	0.924559	0.31115	3.21389
rs12693591	2	191568747	STAT1	A	C	ADD	7	36	97	13	142	456	751	2.12393	0.839059	0.470825	1.19181	2.53132	0.39505
rs10173099	2	191575577	STAT1	A	G	ADD	21	65	54	68	282	261	751	1.33982	0.897613	0.746369	1.11407	1.49265	0.669951
rs1879877	2	204278245	CD28	T	G	ADD	11	50	78	49	218	342	748	0.978776	0.994386	1.02168	1.00565	0.984301	1.01595
rs3181096	2	204278337	CD28	A	G	ADD	28	44	56	83	247	261	719	1.89376	1.20446	0.528051	0.830249	1.57229	0.636015
rs3116494	2	204300266	CD28	G	A	ADD	9	51	80	39	245	326	750	1.1086	1.17888	0.902041	0.848265	0.940385	1.06339
rs16840252	2	204439764	CTLA4	A	G	ADD	3	40	97	19	160	430	749	0.631579	0.902326	1.58333	1.10825	0.699946	1.42868
rs11571317	2	204440253	CTLA4	A	G	ADD	1	21	118	6	98	507	751	0.777778	1.08613	1.28571	0.920702	0.716102	1.39645
rs5742909	2	204440592	CTLA4	A	G	ADD	2	20	117	5	102	501	747	2.04	1.19102	0.490196	0.839618	1.71282	0.583832
rs41265961	2	204444106	CTLA4	A	G	ADD	0	12	128	2	49	559	750	0	0.935003	NA	1.06952	0	NA
rs11883722	2	204509090	ICOS	A	G	ADD	9	38	91	25	200	376	739	1.89474	1.2738	0.527778	0.785055	1.48747	0.672281
rs4264550	2	204529739	ICOS	A	G	ADD	1	30	108	8	152	450	749	0.633333	1.216	1.57895	0.822368	0.520833	1.92
rs10183087	2	204532569	ICOS	C	A	ADD	5	52	83	32	247	331	750	0.742188	1.19109	1.34737	0.839569	0.623117	1.60483
rs10932035	2	204532897	ICOS	A	G	ADD	2	23	115	5	122	484	751	2.12174	1.26033	0.471311	0.793443	1.68348	0.594008
rs6705653	2	242442232	PDCD1	T	C	ADD	22	64	50	113	298	194	741	0.906527	1.20006	1.10311	0.833289	0.755398	1.32381
PDCD1_008885	2	242442870	PCDC1	C	G	ADD	0	13	126	1	50	551	741	0	0.87952	NA	1.13698	0	NA
rs7419333	2	242443985	PDCD1	G	C	ADD	15	70	50	63	267	275	740	0.908163	0.693506	1.10112	1.44195	1.30952	0.763636
rs4988457	3	38157140	MYD88	G	C	ADD	0	18	122	2	52	553	747	0	0.637332	NA	1.56904	0	NA
rs7744	3	38159025	MYD88	G	A	ADD	0	35	105	19	165	427	751	0	1.15925	NA	0.862626	0	NA
rs6853	3	38159374	MYD88	G	A	ADD	4	33	103	6	133	472	751	2.68687	0.879494	0.37218	1.13702	3.05502	0.327331
rs1799988	3	46387263	CCR5	A	G	ADD	25	65	46	114	318	175	743	1.07287	1.28598	0.932075	0.777618	0.834287	1.19863
rs352140	3	52231737	TLR9	G	A	ADD	33	77	29	146	285	178	748	0.836595	0.603021	1.19532	1.65832	1.38734	0.720804
rs187084	3	52236071	TLR9	C	T	ADD	16	68	55	119	272	218	748	0.537815	1.00917	1.85938	0.990909	0.532926	1.87643
rs17281703	3	120726239	CD80	A	G	ADD	2	23	115	11	113	484	748	0.893281	1.16736	1.11947	0.856637	0.765217	1.30682
rs1599796	3	120726624	CD80	A	G	ADD	7	45	88	23	191	394	748	1.29179	0.947998	0.774121	1.05485	1.36265	0.733865
rs7628626	3	120727111	CD80	A	C	ADD	7	45	88	19	180	412	751	1.47368	0.854369	0.678571	1.17045	1.72488	0.57975
rs2629396	3	120731657	CD80	G	T	ADD	31	64	45	94	302	214	750	1.55618	0.992261	0.642598	1.0078	1.56832	0.637624
rs2228017	3	120746370	CD80	A	G	ADD	18	50	72	44	240	326	750	1.96364	1.06012	0.509259	0.943287	1.85227	0.539877
rs9282638	3	120746460	CD80	C	T	ADD	2	32	106	19	148	443	750	0.486842	1.10666	2.05405	0.903621	0.439921	2.27314
rs16829980	3	120761158	CD80	G	A	ADD	1	28	109	7	127	472	744	0.647959	1.04744	1.54331	0.954706	0.618611	1.61653
rs16829984	3	120761230	CD80	C	G	ADD	1	25	114	11	125	472	748	0.454545	1.20763	2.2	0.82807	0.376396	2.65678
rs1880661	3	120761538	CD80	T	C	ADD	31	71	37	133	280	198	750	0.919199	0.736947	1.0879	1.35695	1.24731	0.801727
CD80_035889	3	120795177	CD80	A	G	ADD	5	39	95	32	180	397	748	0.721154	1.10444	1.38667	0.905439	0.652961	1.53149
rs2681417	3	123307887	CD86	G	A	ADD	1	16	123	3	89	519	751	1.85417	1.31828	0.539326	0.758564	1.4065	0.710983
rs1129055	3	123321009	CD86	A	G	ADD	10	44	86	38	242	329	749	1.44737	1.43769	0.690909	0.69556	1.00673	0.993313
rs17281995	3	123322331	CD86	G	C	ADD	3	45	92	8	163	440	751	1.35833	0.757374	0.736196	1.32035	1.79348	0.557576
rs2305619	3	158637555	PTX3	A	G	ADD	33	63	40	141	288	180	745	1.06991	1.01587	0.934659	0.984375	1.05319	0.949495
rs3845978	3	158642388	PTX3	A	G	ADD	0	16	124	1	50	558	749	0	0.694444	NA	1.44	0	NA
rs3911403	3	158644821	PTX3	T	A	ADD	1	25	113	6	62	540	747	0.413333	0.518963	2.41935	1.92692	0.79646	1.25556
rs3921	4	77161967	CXCL10	C	G	ADD	27	72	40	117	346	145	747	1.10897	1.32567	0.901734	0.754335	0.836538	1.1954
rs4256246	4	77164546	CXCL10	A	G	ADD	2	40	96	16	169	425	748	0.528125	0.954353	1.89349	1.04783	0.553385	1.80706
rs230525	4	103677907	NFKB1	G	A	ADD	14	62	63	60	263	287	749	0.989785	0.931157	1.01032	1.07393	1.06296	0.940767
rs4648050	4	103733779	NFKB1	G	A	ADD	15	62	63	54	260	293	747	1.16487	0.901684	0.858462	1.10904	1.29189	0.774061
rs4648095	4	103746914	NFKB1	G	A	ADD	0	14	126	1	58	551	750	0	0.947368	NA	1.05556	0	NA
rs1049253	4	185785945	CASP3	C	T	ADD	9	34	97	19	192	397	748	2.67492	1.37976	0.373843	0.724764	1.93869	0.515813
rs2705897	4	185790092	CASP3	A	C	ADD	13	57	70	39	260	309	748	1.52047	1.03333	0.657692	0.967747	1.47143	0.679612
rs2720376	4	185791294	CASP3	G	A	ADD	29	78	32	129	323	158	749	0.930928	0.838689	1.0742	1.19234	1.10998	0.900917
rs2705901	4	185796481	CASP3	G	C	ADD	3	39	98	15	173	422	750	0.887179	1.03014	1.12717	0.970744	0.861224	1.16114
rs4647610	4	185804925	CASP3	T	C	ADD	2	41	97	11	148	451	750	0.656319	0.776378	1.52365	1.28803	0.845361	1.18293
rs2720378	4	185805107	CASP3	C	G	ADD	12	70	52	51	266	288	739	0.894118	0.686111	1.11842	1.45749	1.30317	0.767361
rs4647603	4	185806724	CASP3	T	C	ADD	5	32	91	8	178	414	728	3.47656	1.22268	0.28764	0.817879	2.84341	0.351691
rs3775296	4	187234761	TLR3	T	G	ADD	5	36	99	28	194	389	751	0.962302	1.37147	1.03918	0.729147	0.701659	1.42519
rs1879026	4	187237315	TLR3	T	G	ADD	5	38	97	13	184	412	749	1.86235	1.14001	0.536957	0.877185	1.63362	0.612136
rs3775291	4	187241068	TLR3	T	C	ADD	12	60	67	51	233	325	748	0.913725	0.800564	1.09442	1.24912	1.14135	0.876154
rs3775290	4	187241211	TLR3	T	C	ADD	12	57	71	61	264	286	751	0.91113	1.1498	1.09754	0.869718	0.792427	1.26195
rs2069187	5	54433806	GZMA	C	T	ADD	0	32	108	22	142	446	750	0	1.07455	NA	0.930621	0	NA
rs1051846	5	54439814	GZMA	C	G	ADD	0	28	112	6	135	469	750	0	1.15139	NA	0.868519	0	NA
rs839	5	131847025	IRF1	T	C	ADD	16	58	40	63	282	241	700	1.23481	0.806982	0.80984	1.23918	1.53016	0.653527
rs2070729	5	131847820	IRF1	T	G	ADD	33	65	41	109	302	193	743	1.40663	0.987007	0.710917	1.01316	1.42515	0.70168
rs17622656	5	131848896	IRF1	A	G	ADD	18	56	66	81	287	236	744	1.13889	1.43326	0.878049	0.697709	0.794613	1.25847
rs1800630	6	31650455	TNF	A	C	ADD	5	35	99	15	159	432	745	1.51429	1.04107	0.660377	0.960549	1.45455	0.6875
rs3093662	6	31652168	TNF	G	A	ADD	0	22	116	2	100	504	744	0	1.04618	NA	0.955862	0	NA
rs11914	6	137561281	IFNGR1	G	T	ADD	6	31	103	13	182	413	748	2.70968	1.46419	0.369048	0.682972	1.85063	0.540355
rs3799488	6	137561473	IFNGR1	G	A	ADD	1	33	106	20	149	440	749	0.225758	1.08774	4.42953	0.919336	0.207547	4.81818
rs1327474	6	137582768	IFNGR1	C	T	ADD	26	71	43	116	307	182	745	0.96916	1.02159	1.03182	0.978865	0.948677	1.0541
rs752637	7	128366656	IRF5	T	C	ADD	20	76	42	89	292	227	746	0.863394	0.710874	1.15822	1.40672	1.21455	0.823348
rs3807306	7	128367916	IRF5	T	G	ADD	23	79	36	124	309	175	746	0.7255	0.804629	1.37836	1.24281	0.901658	1.10907
rs1874328	7	128372340	IRF5	C	T	ADD	15	63	61	74	270	265	748	0.868726	0.986523	1.15111	1.01366	0.880594	1.1356
rs10108662	8	39899146	INDO	A	C	ADD	20	67	53	62	281	265	748	1.35291	0.838806	0.739146	1.19217	1.6129	0.62
rs3739319	8	39904478	INDO	A	G	ADD	33	54	53	82	303	225	750	2.25813	1.32173	0.442844	0.756585	1.70847	0.58532
rs268561	8	71656476	TRAM1	G	A	ADD	17	53	70	66	259	284	749	1.25872	1.20449	0.794458	0.830226	1.04502	0.956918
rs7011101	8	71664028	TRAM1	C	A	ADD	1	35	104	9	129	471	749	0.409524	0.813831	2.44186	1.22876	0.503205	1.98726
rs3816745	8	71669188	TRAM1	C	G	ADD	24	63	53	93	296	221	750	1.21249	1.12677	0.824747	0.887494	1.07608	0.929299
rs17686100	8	71669566	TRAM1	G	A	ADD	1	25	114	4	76	531	751	0.76	0.652655	1.31579	1.5322	1.16447	0.858757
rs268594	8	71675684	TRAM1	A	G	ADD	10	62	67	49	245	313	746	0.806452	0.845872	1.24	1.18221	0.953396	1.04888
rs268598	8	71677425	TRAM1	G	A	ADD	0	18	122	4	108	497	749	0	1.47284	NA	0.678962	0	NA
rs268600	8	71680925	TRAM1	G	A	ADD	0	9	111	1	70	525	716	0	1.64444	NA	0.608108	0	NA
rs10429491	9	5040706	JAK2	A	G	ADD	13	56	71	44	246	319	749	1.29789	0.977721	0.770482	1.02279	1.32746	0.753316
rs2230724	9	5071780	JAK2	G	A	ADD	27	75	37	152	312	145	748	0.738947	1.06152	1.35328	0.942048	0.696124	1.43653
rs12340866	9	5084185	JAK2	A	G	ADD	11	50	78	36	240	332	747	1.46667	1.12771	0.681818	0.886752	1.30057	0.768894
rs3780378	9	5102288	JAK2	G	A	ADD	28	74	37	140	323	144	746	0.872973	1.12153	1.14551	0.891641	0.778378	1.28472
rs3780379	9	5102519	JAK2	A	G	ADD	5	49	83	20	209	379	745	1.06633	0.934091	0.937799	1.07056	1.14157	0.875989
rs10815160	9	5106616	JAK2	C	A	ADD	12	58	69	37	248	324	748	1.38677	0.9106	0.721102	1.09818	1.52291	0.656636
rs822336	9	5438690	PDCD1L1	G	C	ADD	32	76	31	123	321	165	748	1.09884	0.793541	0.910047	1.26017	1.38474	0.722159
rs12002985	9	5446587	PDCD1L1	G	C	ADD	31	67	42	144	278	188	750	0.893242	0.926961	1.11952	1.07879	0.963624	1.03775
rs17804441	9	5447733	PDCD1L1	G	A	ADD	9	48	82	35	218	357	749	1.16786	1.04318	0.856269	0.958604	1.11951	0.893246
rs2297137	9	5455732	PDCD1L1	T	C	ADD	2	52	86	32	204	359	735	0.245192	0.93979	4.07843	1.06407	0.260901	3.83287
PDCD1L1_017464	9	5456085	PDCD1L	G	A	ADD	9	44	87	29	219	360	748	1.54467	1.20284	0.647387	0.831365	1.28419	0.778704
PDCD1L1_019180	9	5457801	PDCD1L1	A	G	ADD	1	12	127	2	63	546	751	2.625	1.22115	0.380952	0.818898	2.14961	0.465201
rs2297136	9	5457955	PDCD1L1	C	T	ADD	40	64	36	149	287	173	749	1.20386	0.933165	0.830662	1.07162	1.29008	0.775145
rs4143815	9	5458257	PDCD1L1	C	G	ADD	8	52	79	51	263	293	746	0.793363	1.36368	1.26046	0.733311	0.581782	1.71886
rs16923189	9	5500644	PDCD1LG2	G	A	ADD	14	58	68	49	284	276	749	1.39901	1.2064	0.714789	0.828915	1.15966	0.862319
rs7854413	9	5547708	PDCD1LG2	G	A	ADD	3	29	108	12	104	494	750	0.896552	0.784029	1.11538	1.27546	1.14352	0.874494
rs7852996	9	5559860	PDCD1LG2	T	A	ADD	3	28	109	10	101	497	748	1.08214	0.791104	0.924092	1.26406	1.36789	0.731053
rs1051922	9	21067716	IFNB1	T	C	ADD	16	73	51	60	286	263	749	1.04475	0.759727	0.957168	1.31626	1.37516	0.727186
rs28383793	9	21430416	IFNA	G	A	ADD	1	17	122	0	43	568	751	NA	0.543289	0	1.84064	NA	0
rs12685904	9	21431310	IFNA	C	A	ADD	0	10	129	2	24	583	748	0	0.531046	NA	1.88307	0	NA
rs10985085	9	122705118	TRAF1	A	G	ADD	1	16	122	0	75	536	750	NA	1.06693	0	0.937268	NA	0
rs4836834	9	122705722	TRAF1	T	A	ADD	32	64	44	112	308	191	751	1.375	1.10864	0.727273	0.902007	1.24026	0.806283
rs2239657	9	122711341	TRAF1	G	A	ADD	19	60	58	82	270	253	742	1.04268	1.03162	0.959064	0.969349	1.01072	0.98939
rs13440146	9	122721272	TRAF1	A	C	ADD	0	19	116	5	78	522	740	0	0.912281	NA	1.09615	0	NA
rs10824792	10	54196212	MBL2	G	A	ADD	32	62	46	93	289	226	748	1.60388	0.948758	0.623486	1.05401	1.69051	0.591538
rs11595876	10	54196768	MBL2	G	A	ADD	1	16	123	4	77	530	751	1.20312	1.11686	0.831169	0.895365	1.07724	0.928302
rs930507	10	54198272	MBL2	G	C	ADD	4	44	92	19	160	429	748	0.76555	0.779826	1.30625	1.28234	0.981693	1.01865
rs1838066	10	54199331	MBL2	G	A	ADD	14	61	65	89	299	222	750	0.771044	1.43516	1.29694	0.696784	0.537252	1.86133
rs10824793	10	54199486	MBL2	G	A	ADD	37	62	41	119	302	189	750	1.5145	1.05666	0.660283	0.946374	1.43329	0.697698
rs4647964	10	54201105	MBL2	G	G	ADD	0	0	130	0	0	586	716	NA	NA	NA	NA	NA	NA
rs1800450	10	54201241	MBL2	T	C	ADD	4	33	103	10	126	475	751	1.52727	0.827943	0.654762	1.20781	1.84466	0.542105
rs1889490	10	72027719	PRF1	T	C	ADD	23	66	49	108	299	202	747	0.964787	1.09893	1.0365	0.909972	0.877929	1.13904
rs35069510	10	72032901	PRF1	T	C	ADD	1	19	120	5	96	504	745	1.01053	1.20301	0.989583	0.83125	0.84	1.19048
rs1800682	10	90739943	FAS	C	T	ADD	37	66	35	128	273	207	746	1.19567	0.699385	0.836353	1.42983	1.7096	0.584933
rs2234978	10	90761809	FAS	A	G	ADD	13	51	75	55	229	324	747	1.06132	1.0394	0.942224	0.962096	1.02109	0.979345
rs1051070	10	90764752	FAS	T	A	ADD	2	27	109	2	109	495	744	4.03704	0.888964	0.247706	1.12491	4.54128	0.220202
rs17468739	10	91055929	IFIT2	C	A	ADD	2	37	101	19	197	391	747	0.560455	1.37534	1.78426	0.727095	0.407504	2.45396
rs2070845	10	91056055	IFIT2	G	A	ADD	10	57	73	41	238	330	749	1.0184	0.923658	0.981933	1.08265	1.10257	0.90697
rs954439	10	91056440	IFIT2	T	A	ADD	20	59	46	138	292	155	710	0.717268	1.46878	1.39418	0.680837	0.488343	2.04774
rs1727	10	91056749	IFIT2	C	A	ADD	7	39	93	44	230	335	748	0.938228	1.6372	1.06584	0.610799	0.573069	1.74499
rs303215	10	91146811	IFIT1	G	A	ADD	8	45	87	26	179	405	750	1.22393	0.854486	0.817039	1.17029	1.43236	0.698148
rs11203109	10	91147139	IFIT1	G	A	ADD	13	58	69	51	243	315	749	1.06795	0.917734	0.936372	1.08964	1.16368	0.859341
rs304485	10	91149890	IFIT1	A	T	ADD	26	65	49	135	303	170	748	0.897778	1.34362	1.11386	0.744258	0.668178	1.49661
rs303212	10	91151335	IFIT1	G	A	ADD	13	52	74	42	217	352	750	1.29167	0.877295	0.774194	1.13987	1.47233	0.679196
rs303211	10	91152477	IFIT1	A	G	ADD	0	11	128	1	55	555	750	0	1.15315	NA	0.867188	0	NA
rs3809112	11	297036	IFITM2	G	A	ADD	35	54	50	89	253	266	747	1.84249	0.880674	0.542744	1.13549	2.09213	0.477981
rs11246062	11	303755	IFITM1	G	C	ADD	17	62	59	54	248	307	747	1.25926	0.76873	0.794118	1.30085	1.6381	0.610462
rs3758650	11	606865	IRF7	A	G	ADD	1	7	125	2	61	541	737	4.35714	2.01347	0.229508	0.496656	2.164	0.462107
rs731909	11	2365200	CD81	C	G	ADD	3	40	96	14	147	448	748	0.7875	0.7875	1.26984	1.26984	1	1
rs800335	11	2367517	CD81	G	A	ADD	4	55	79	26	179	400	743	0.500699	0.642773	1.99721	1.55576	0.778968	1.28375
rs3740961	11	36466647	TRAF6	C	T	ADD	4	29	107	12	131	466	749	1.50575	1.03722	0.664122	0.964115	1.45171	0.688841
rs331457	11	36480188	TRAF6	T	C	ADD	0	36	104	10	146	451	747	0	0.935206	NA	1.06928	0	NA
rs5030419	11	36487319	TRAF6	G	C	ADD	2	34	103	9	125	473	746	0.816993	0.800585	1.224	1.24909	1.0205	0.979915
rs7127254	11	46265125	CREB3L1	A	G	ADD	12	46	82	29	222	359	750	1.997	1.10234	0.500751	0.907163	1.81161	0.551996
rs11038852	11	46270467	CREB3L1	G	C	ADD	15	55	69	48	246	315	748	1.39773	0.97974	0.715447	1.02068	1.42663	0.700952
rs4625425	11	46289469	CREB3L1	C	A	ADD	3	41	95	18	180	411	748	0.731707	1.01478	1.36667	0.985439	0.721053	1.38686
rs2288249	11	46290815	CREB3L1	A	G	ADD	1	21	117	1	75	533	748	3.57143	0.783972	0.28	1.27556	4.55556	0.219512
rs4963271	11	63061760	RARRES3	G	A	ADD	8	43	89	20	191	397	748	1.77674	0.995782	0.562827	1.00424	1.78427	0.560453
rs1131715	11	69731135	FADD	G	A	ADD	27	63	48	102	314	194	748	1.31933	1.23319	0.757962	0.810908	1.06985	0.934708
rs7115875	11	75737878	PRKRIR	G	A	ADD	0	36	104	8	120	475	743	0	0.729825	NA	1.37019	0	NA
rs3824908	11	75754968	PRKRIR	C	A	ADD	5	53	81	32	222	356	749	0.654481	0.953042	1.52793	1.04927	0.686728	1.45618
rs7925910	11	75765047	PRKRIR	G	A	ADD	1	45	93	9	160	439	747	0.395062	0.753227	2.53125	1.32762	0.524492	1.90661
rs4320976	11	75765492	PRKRIR	A	G	ADD	3	36	101	18	191	401	750	0.884259	1.33631	1.13089	0.748328	0.661716	1.51122
rs4252249	11	117364419	IL10RA	A	G	ADD	4	21	113	6	120	481	745	3.80952	1.34244	0.2625	0.744912	2.83776	0.352391
rs2508450	11	117369039	IL10RA	A	G	ADD	28	72	40	114	309	188	751	1.05409	0.913121	0.948682	1.09515	1.15439	0.866261
rs3135932	11	117369273	IL10RA	G	A	ADD	1	43	95	19	160	432	750	0.195838	0.81826	5.10625	1.22211	0.239335	4.17824
rs4252314	11	117373727	IL10RA	G	A	ADD	0	9	130	0	38	573	750	NA	0.957921	NA	1.04393	NA	NA
rs2229113	11	117374880	IL10RA	A	G	ADD	9	73	57	69	257	282	747	0.459202	0.7116	2.17769	1.40528	0.645309	1.54965
rs9610	11	117377296	IL10RA	A	G	ADD	25	77	38	124	301	186	751	0.788123	0.798631	1.26884	1.25214	0.986842	1.01333
rs8177352	11	125659053	TIRAP	G	A	ADD	5	50	77	28	183	394	737	0.653571	0.715279	1.53005	1.39806	0.913729	1.09442
rs3802813	11	125667678	TIRAP	A	G	ADD	0	17	122	0	46	564	749	NA	0.585315	NA	1.70848	NA	NA
rs3802814	11	125667817	TIRAP	A	G	ADD	3	38	98	19	150	441	749	0.623269	0.877193	1.60444	1.14	0.710526	1.40741
rs8177375	11	125668274	TIRAP	G	A	ADD	1	29	109	6	136	469	750	0.781609	1.08992	1.27941	0.917499	0.717125	1.39446
rs8177376	11	125668822	TIRAP	C	A	ADD	4	36	99	40	220	350	749	0.611111	1.72857	1.63636	0.578512	0.353535	2.82857
rs625413	11	125669559	TIRAP	A	G	ADD	11	45	83	28	203	380	750	1.77222	0.985322	0.564263	1.0149	1.79862	0.555981
rs1786704	11	125670967	TIRAP	G	A	ADD	12	42	86	33	188	388	749	1.62771	0.992145	0.614362	1.00792	1.64059	0.609536
rs17199006	12	7775618	CLEC4C	G	A	ADD	4	35	101	14	170	426	750	1.38776	1.15158	0.720588	0.868375	1.20509	0.829812
rs1894823	12	7781816	CLEC4C	A	G	ADD	6	52	81	47	231	331	748	0.567103	1.08709	1.76335	0.919887	0.521671	1.91692
rs10845821	12	7791451	CLEC4C	A	G	ADD	19	63	56	96	291	224	749	0.914187	1.15476	1.09387	0.865979	0.791667	1.26316
rs4251460	12	42449035	IRAK4	C	A	ADD	3	32	105	13	104	491	748	0.75	0.69501	1.33333	1.43883	1.07912	0.92668
rs4251513	12	42460471	IRAK4	G	C	ADD	44	70	25	130	316	164	749	1.52791	0.688153	0.654488	1.45316	2.22031	0.450388
rs4251580	12	42461033	IRAK4	A	G	ADD	2	34	104	9	140	459	748	0.915033	0.932974	1.09286	1.07184	0.980769	1.01961
rs4251520	12	42461605	IRAK4	G	A	ADD	5	28	106	7	109	492	747	2.78061	0.838705	0.359633	1.19231	3.31536	0.301626
rs4251545	12	42466562	IRAK4	A	G	ADD	1	29	110	10	92	505	747	0.317241	0.691021	3.15217	1.44713	0.459091	2.17822
rs1544410	12	46526102	VDR	T	C	ADD	21	66	51	103	270	238	749	0.834069	0.876623	1.19894	1.14074	0.951456	1.05102
rs2066807	12	55026949	STAT2	G	C	ADD	0	20	120	6	101	503	750	0	1.20477	NA	0.830033	0	NA
rs7316037	12	63133078	TBK1	A	G	ADD	2	29	105	5	88	508	737	1.21379	0.627206	0.823864	1.59437	1.93524	0.516732
rs11175398	12	63137245	TBK1	G	A	ADD	31	69	38	128	298	181	745	1.04597	0.906718	0.956051	1.10288	1.15358	0.866869
rs10878175	12	63153605	TBK1	C	G	ADD	17	47	76	38	219	349	746	2.08455	1.01469	0.479721	0.98552	2.05436	0.486769
rs7303577	12	63160369	TBK1	C	A	ADD	2	28	110	11	135	465	751	0.876623	1.14055	1.14074	0.876768	0.768595	1.30108
rs2069727	12	66834490	IFNG	C	T	ADD	24	69	46	121	297	189	746	0.853755	1.04762	1.1713	0.954545	0.814948	1.22707
rs2069718	12	66836429	IFNG	T	C	ADD	22	72	45	120	284	207	750	0.723148	0.857488	1.38284	1.1662	0.843333	1.18577
rs2069716	12	66837082	IFNG	C	T	ADD	0	16	124	1	72	535	748	0	1.04299	NA	0.958781	0	NA
rs1861494	12	66837676	IFNG	G	A	ADD	13	53	74	66	231	310	747	0.858491	1.04041	1.16484	0.961156	0.825143	1.21191
rs10744785	12	111829639	OAS1	G	C	ADD	15	38	86	27	213	367	746	3.11404	1.31349	0.321127	0.761328	2.3708	0.421798
rs34137742	12	111833044	OAS1	A	G	ADD	11	23	92	10	156	430	722	7.46087	1.45116	0.134033	0.689103	5.1413	0.194503
rs3741981	12	111833253	OAS1	G	A	ADD	32	70	38	105	300	204	749	1.30612	0.798319	0.765625	1.25263	1.63609	0.611213
OAS1_004547	12	111833482	OAS1	A	G	ADD	0	18	121	2	82	519	742	0	1.06209	NA	0.941544	0	NA
rs10774671	12	111841576	OAS1	G	A	ADD	26	61	52	70	285	255	749	1.73536	0.952748	0.576248	1.0496	1.82143	0.54902
rs1859330	12	111860771	OAS3	C	T	ADD	23	57	48	70	278	252	728	1.60251	0.928989	0.624023	1.07644	1.725	0.57971
rs7961861	12	111870301	OAS3	G	A	ADD	46	53	37	151	264	188	739	1.51743	0.980329	0.659009	1.02007	1.54788	0.646045
rs2285933	12	111871162	OAS3	G	C	ADD	12	48	79	54	237	320	750	1.09722	1.21895	0.911392	0.820381	0.900141	1.11094
rs2285932	12	111871333	OAS3	T	C	ADD	20	58	61	55	263	291	748	1.6489	0.950527	0.606464	1.05205	1.73472	0.57646
rs2072136	12	111883302	OAS3	T	C	ADD	3	51	86	39	214	358	751	0.322775	1.008	3.09813	0.992067	0.320215	3.12291
OAS3_026920	12	111885590	OAS3	A	G	ADD	9	24	104	12	149	444	742	4.65625	1.4542	0.214765	0.687661	3.20192	0.312312
OAS3_029396	12	111888066	OAS3	A	G	ADD	20	42	73	76	219	303	733	1.37218	1.25625	0.728767	0.796022	1.09229	0.915512
rs2240188	12	111888067	OAS3	T	C	ADD	15	47	73	66	228	303	732	1.10251	1.16874	0.907018	0.855624	0.943337	1.06007
rs2010549	12	111893380	OAS3	G	C	ADD	4	44	91	29	188	390	746	0.589342	0.99697	1.69681	1.00304	0.591133	1.69167
rs2072133	12	111893643	OAS3	C	T	ADD	9	29	101	24	176	410	749	2.27586	1.49504	0.439394	0.668879	1.52228	0.656911
rs7138261	12	111894353	OAS3	A	G	ADD	0	11	108	2	82	504	707	0	1.5974	NA	0.626016	0	NA
rs2072138	12	111909276	OAS2	C	G	ADD	10	51	78	53	249	307	748	0.921199	1.24047	1.08554	0.806148	0.742622	1.34658
rs35992364	12	111917267	OAS2	G	A	ADD	5	28	107	24	126	461	751	0.9375	1.04447	1.06667	0.957425	0.897586	1.1141
rs1293755	12	111919833	OAS2	T	A	ADD	12	63	64	51	246	312	748	0.918768	0.800977	1.08841	1.24848	1.14706	0.871795
rs2072137	12	111925304	OAS2	C	T	ADD	23	65	52	106	295	208	749	0.984761	1.13462	1.01548	0.881356	0.867925	1.15217
rs929291	12	111928801	OAS2	T	C	ADD	13	71	56	54	247	303	744	0.837507	0.64296	1.19402	1.55531	1.30258	0.767708
rs916973	12	111931486	OAS2	C	T	ADD	2	15	123	8	79	519	746	1.31667	1.24817	0.759494	0.801173	1.05488	0.947977
rs15895	12	111932671	OAS2	T	C	ADD	17	66	57	70	265	276	751	0.975108	0.829216	1.02553	1.20596	1.17594	0.850384
rs13311	12	111933035	OAS2	A	C	ADD	20	60	59	82	299	229	749	1.21545	1.28392	0.822742	0.778867	0.946672	1.05633
rs1296371	12	111934088	OAS2	C	T	ADD	6	50	81	32	217	342	728	0.81375	1.02789	1.22888	0.972862	0.791667	1.26316
rs12819210	12	119942783	OASL	A	G	ADD	10	50	80	19	180	412	751	1.89474	0.699029	0.527778	1.43056	2.71053	0.368932
rs3213546	12	119955599	OASL	C	G	ADD	0	9	131	0	29	581	750	NA	0.726525	NA	1.37641	NA	NA
rs3213545	12	119955720	OASL	T	C	ADD	3	49	87	46	248	314	747	0.33008	1.40231	3.02957	0.713107	0.235382	4.24841
rs10774580	12	119960806	OASL	A	G	ADD	24	66	50	89	327	193	749	1.33606	1.28356	0.748471	0.779083	1.0409	0.960708
rs28360475	12	119961429	OASL	G	A	ADD	5	51	83	36	184	389	748	0.501089	0.769797	1.99565	1.29904	0.650937	1.53625
rs2236350	14	23700850	ISGF3G	T	G	ADD	2	19	118	7	125	475	746	1.8797	1.63435	0.532	0.611864	1.15012	0.869474
rs12436555	14	23704665	ISGF3G	A	G	ADD	4	45	90	22	152	433	746	0.614141	0.702079	1.62829	1.42434	0.874747	1.14319
rs2236338	14	24170122	GZMB	G	A	ADD	7	47	86	31	190	387	748	0.912835	0.898345	1.09549	1.11316	1.01613	0.984127
rs11539752	14	24171429	GZMB	C	G	ADD	6	47	85	28	199	382	747	0.907295	0.94213	1.10218	1.06142	0.963025	1.03839
rs2273844	14	24173254	GZMB	A	G	ADD	6	48	86	31	196	383	750	0.790323	0.916884	1.26531	1.09065	0.861965	1.16014
rs28489163	14	93645984	IFI27	A	G	ADD	4	41	95	6	129	474	749	2.09756	0.630596	0.476744	1.5858	3.32632	0.300633
IFI27_000630	14	93646335	IFI27	G	C	ADD	6	43	91	38	169	403	750	0.620563	0.887472	1.61144	1.1268	0.699248	1.43011
rs3814821	14	93646690	IFI27	T	C	ADD	28	69	43	150	284	177	751	0.768309	0.999918	1.30156	1.00008	0.768372	1.30145
rs2799	14	93652679	IFI27	C	G	ADD	0	19	114	5	70	531	739	0	0.79096	NA	1.26429	0	NA
IFI27_007273	14	93652978	IFI27	0	C	ADD	0	0	139	0	0	611	750	NA	NA	NA	NA	NA	NA
rs1243081	14	93653215	IFI27	A	G	ADD	2	27	96	6	130	449	710	1.60494	1.02945	0.623077	0.971394	1.55903	0.641425
rs7141881	14	93653617	IFI27	A	G	ADD	23	69	47	68	297	244	748	1.45588	0.829116	0.686869	1.2061	1.75594	0.569494
rs1243082	14	93653748	IFI27	A	C	ADD	4	19	117	0	69	540	749	NA	0.786842	0	1.2709	NA	0
rs10132928	14	93654162	IFI27	G	A	ADD	38	70	32	129	319	161	749	1.34241	0.905768	0.744927	1.10404	1.48207	0.67473
rs4780355	16	11255359	SOCS1	G	A	ADD	7	65	60	64	228	310	734	0.383654	0.678908	2.60652	1.47295	0.565104	1.76959
rs243330	16	11258492	SOCS1	T	C	ADD	29	63	39	136	289	177	733	0.978175	1.01076	1.02231	0.989353	0.96776	1.03331
rs3760396	17	29605554	CCL2	G	C	ADD	6	41	93	31	196	384	751	0.925256	1.15777	1.08078	0.863726	0.799168	1.2513
rs2857656	17	29606120	CCL2	G	C	ADD	12	51	76	43	253	311	746	1.3844	1.21228	0.722332	0.824891	1.14198	0.87567
rs4586	17	29607382	CCL2	G	A	ADD	20	70	50	74	307	228	749	1.18533	0.961779	0.843648	1.03974	1.23243	0.811404
rs4969168	17	73865388	SOCS3	A	G	ADD	8	28	101	24	142	442	745	1.69048	1.15886	0.591549	0.86292	1.45875	0.68552
rs2292151	19	4767719	TICAM1	T	C	ADD	13	48	77	32	222	354	746	1.87891	1.006	0.532225	0.994033	1.86769	0.535419
rs7255265	19	4769378	TICAM1	A	G	ADD	18	61	60	88	276	246	749	0.925484	1.10356	1.08052	0.906159	0.838636	1.19241
rs12609318	19	6614916	TNFSF14	A	G	ADD	12	56	69	37	249	322	745	1.44208	0.952806	0.69344	1.04953	1.51351	0.660714
rs1077667	19	6619972	TNFSF14	T	C	ADD	3	39	97	21	217	373	750	0.794872	1.44697	1.25806	0.691102	0.549337	1.82038
rs8106574	19	6622142	TNFSF14	A	G	ADD	7	47	85	31	219	353	742	1.05216	1.12199	0.950424	0.89127	0.937761	1.06637
rs8112310	19	7710320	CD209	A	T	ADD	7	39	94	11	148	451	750	2.41492	0.790949	0.414093	1.2643	3.05319	0.327526
rs4804801	19	7713482	CD209	T	A	ADD	6	20	109	9	58	512	714	1.93333	0.617383	0.517241	1.61974	3.1315	0.319336
rs4804802	19	7713610	CD209	A	G	ADD	1	27	112	3	106	501	750	1.30864	0.877652	0.764151	1.1394	1.49107	0.670659
rs8105572	19	7715327	CD209	A	G	ADD	0	37	103	5	127	473	745	0	0.747443	NA	1.33789	0	NA
rs11465384	19	7716006	CD209	T	C	ADD	0	22	118	1	93	514	748	0	0.970463	NA	1.03044	0	NA
rs2287886	19	7718536	CD209	A	G	ADD	17	64	58	70	277	261	747	1.05112	0.961806	0.95137	1.03971	1.09286	0.915033
rs735240	19	7719336	CD209	A	G	ADD	25	69	46	135	316	157	748	0.848094	1.34183	1.17911	0.745253	0.632045	1.58217
rs7252764	19	7733137	CLEC4M	A	G	ADD	0	15	125	1	51	555	747	0	0.765766	NA	1.30588	0	NA
rs2287887	19	7733955	CLEC4M	C	A	ADD	16	52	71	37	264	307	747	2.19543	1.17414	0.455492	0.851686	1.86981	0.534813
rs868876	19	7737226	CLEC4M	A	T	ADD	15	64	60	46	265	298	748	1.3502	0.833683	0.740629	1.1995	1.61957	0.61745
rs475896	19	7737429	CLEC4M	C	G	ADD	26	78	36	104	295	211	750	0.945513	0.645279	1.05763	1.54972	1.46528	0.682464
rs558705	19	7738183	CLEC4M	T	C	ADD	1	21	115	3	141	464	745	2.2381	1.6641	0.446809	0.600925	1.34493	0.743534
rs557094	19	7738286	CLEC4M	G	C	ADD	2	36	102	8	119	480	747	0.826389	0.702431	1.21008	1.42363	1.17647	0.85
rs2161525	19	7738664	CLEC4M	G	A	ADD	18	70	50	98	288	221	745	0.755685	0.930834	1.3233	1.07431	0.811837	1.23177
rs8113469	19	7738959	CLEC4M	G	A	ADD	11	45	82	31	236	338	743	1.86093	1.27232	0.537365	0.785965	1.46263	0.683701
rs12610506	19	7739071	CLEC4M	A	G	ADD	18	65	57	68	282	259	749	1.14842	0.954797	0.870764	1.04734	1.20279	0.831403
rs3745376	19	7739690	CLEC4M	A	C	ADD	6	34	100	20	162	426	748	1.42941	1.11848	0.699588	0.894074	1.278	0.782473
rs15282	19	7740274	CLEC4M	T	C	ADD	16	66	58	53	252	305	750	1.15266	0.72608	0.86756	1.37726	1.58751	0.629918
rs2304207	19	54859538	IRF3	C	G	ADD	4	34	101	19	194	396	748	1.20124	1.45529	0.832474	0.687149	0.82543	1.21149
rs2304204	19	54860832	IRF3	C	T	ADD	9	61	69	55	244	311	749	0.654545	0.88746	1.52778	1.12681	0.737549	1.35584
rs752118	20	44180145	CD40	A	G	ADD	4	51	83	31	219	359	747	0.55408	0.99279	1.80479	1.00726	0.558103	1.79178
rs745307	20	44180493	CD40	T	C	ADD	10	43	84	35	247	324	743	1.6412	1.48923	0.609312	0.671486	1.10204	0.907407
rs3765457	20	44190620	CD40	G	A	ADD	5	31	103	20	150	440	749	1.20968	1.1327	0.826667	0.882848	1.06796	0.936364
rs3765459	20	44190814	CD40	A	G	ADD	4	53	80	28	226	354	745	0.609164	0.96365	1.64159	1.03772	0.632143	1.58192
rs11569345	20	44191928	CD40	A	G	ADD	0	7	133	1	38	571	750	0	1.26445	NA	0.790859	0	NA
rs11569348	20	44192680	CD40	A	C	ADD	4	24	109	16	144	449	746	1.5	1.45657	0.666667	0.686544	1.02982	0.971047
rs2226299	21	33620794	IFNAR1	A	G	ADD	3	46	87	22	175	410	743	0.518775	0.807264	1.92762	1.23875	0.642633	1.5561
rs2252930	21	33626071	IFNAR1	C	G	ADD	9	49	82	58	247	305	750	0.782196	1.35524	1.27845	0.737879	0.577166	1.7326
rs2252931	21	33626190	IFNAR1	A	G	ADD	9	48	82	59	246	306	750	0.78178	1.37337	1.27913	0.728138	0.569243	1.75672
rs17643419	21	33633668	IFNAR1	A	G	ADD	0	18	122	4	84	522	750	0	1.09068	NA	0.916862	0	NA
rs2253923	21	33634289	IFNAR1	A	T	ADD	19	73	48	92	276	243	751	0.780822	0.746829	1.2807	1.33899	1.04552	0.956465
rs2257167	21	33637569	IFNAR1	G	C	ADD	3	40	97	8	138	462	748	1.29375	0.724351	0.772947	1.38055	1.78608	0.559885
rs12483293	21	33638659	IFNAR1	C	A	ADD	13	57	70	58	230	321	749	0.904416	0.879926	1.10569	1.13646	1.02783	0.972921
rs2243600	21	33645531	IFNAR1	A	C	ADD	8	54	77	44	222	345	750	0.747475	0.917552	1.33784	1.08986	0.81464	1.22754
rs2834202	21	33652824	IFNAR1	G	A	ADD	8	49	83	37	236	333	746	1.04137	1.20047	0.960275	0.83301	0.86747	1.15278
rs9808753	21	33709182	IFNGR2	G	A	ADD	2	39	98	7	149	454	749	1.09158	0.824692	0.916107	1.21257	1.32362	0.755507
rs11910627	21	33721220	IFNGR2	G	C	ADD	4	50	86	58	250	301	749	0.344828	1.42857	2.9	0.7	0.241379	4.14286
rs1059293	21	33731563	IFNGR2	A	G	ADD	47	65	28	133	291	187	751	1.58207	0.670341	0.632083	1.49178	2.3601	0.423711
rs2071430	21	41719935	MX1	0	C	ADD	0	0	137	0	0	602	739	NA	NA	NA	NA	NA	NA
rs7280422	21	41723437	MX1	C	G	ADD	3	49	87	33	166	407	745	0.307978	0.724164	3.24699	1.3809	0.425287	2.35135
rs455599	21	41726549	MX1	G	A	ADD	27	73	40	148	295	167	750	0.737227	0.967927	1.35643	1.03314	0.761655	1.31293
rs457347	21	41726740	MX1	G	A	ADD	26	74	40	148	292	167	747	0.693207	0.945137	1.44257	1.05805	0.733446	1.36343
rs468672	21	41728034	MX1	A	T	ADD	20	73	38	83	274	247	735	0.90444	0.57745	1.10566	1.73175	1.56627	0.638462
rs2838036	21	41729610	MX1	A	T	ADD	0	10	130	0	30	579	749	NA	0.673575	NA	1.48462	NA	NA
rs8132871	21	41732690	MX1	A	G	ADD	3	37	99	20	157	430	746	0.636486	0.976933	1.57113	1.02361	0.651515	1.53488
rs467558	21	41733265	MX1	G	A	ADD	11	69	57	64	244	299	744	0.60779	0.674131	1.64531	1.48339	0.90159	1.10915
rs467960	21	41734761	MX1	G	A	ADD	30	65	45	110	272	229	751	1.14126	0.822304	0.876225	1.21609	1.38788	0.720524
rs469390	21	41739800	MX1	G	A	ADD	26	67	47	98	273	240	751	1.08102	0.797948	0.925049	1.25321	1.35475	0.738141
rs7277299	21	41740660	MX1	A	C	ADD	2	17	121	6	84	520	750	1.64706	1.14977	0.607143	0.869736	1.43251	0.698077
rs467639	21	41741434	MX1	A	T	ADD	9	65	65	47	236	325	747	0.695254	0.726154	1.43832	1.37712	0.957447	1.04444
rs2070229	21	41742983	MX1	G	A	ADD	9	66	65	44	232	333	749	0.719008	0.686141	1.3908	1.45743	1.0479	0.954288
rs469218	21	41743564	MX1	A	G	ADD	2	7	122	6	22	537	696	1.04762	0.71402	0.954545	1.40052	1.46721	0.681564
rs3737399	21	41745242	MX1	A	G	ADD	28	66	46	86	294	225	745	1.45032	0.910707	0.689504	1.09805	1.59252	0.627937
rs1050008	21	41746531	MX1	G	A	ADD	5	33	102	17	134	459	750	1.1943	0.902357	0.837313	1.10821	1.32353	0.755556
rs467593	21	41748421	MX1	G	A	ADD	11	68	59	50	249	309	746	0.805588	0.699172	1.24133	1.43026	1.1522	0.867902
rs468811	21	41751716	MX1	A	G	ADD	5	41	94	21	152	437	750	0.882695	0.797455	1.13289	1.25399	1.10689	0.903432
rs13433394	21	41753780	MX1	A	G	ADD	3	44	92	16	154	440	749	0.65625	0.731818	1.52381	1.36646	0.896739	1.11515
rs4819387	21	44471630	B7H2	A	G	ADD	25	79	36	121	312	178	751	0.815985	0.798748	1.22551	1.25196	1.02158	0.978876
rs4819388	21	44471849	B7H2	A	G	ADD	11	59	68	45	249	315	747	1.03164	0.911057	0.969332	1.09763	1.13235	0.883117
rs11558819	21	44481202	B7H2	T	C	ADD	10	56	73	40	245	324	748	1.09375	0.985725	0.914286	1.01448	1.10959	0.901235
rs378299	21	44485771	B7H2	C	T	ADD	26	61	46	104	322	179	738	1.31967	1.35653	0.757764	0.737173	0.972826	1.02793
Legend
SNP	rsID for Single Nucleotide Polymorphism
CHR	Chromosome
Position	Genomic Position
Gene	HUGO gene name
D (minor Allele)	Minor allele according to the frequency reported for this dataset
d (major Allele)	Major allele according to the frequency reported for this dataset
TEST	Association test performed
Symptomatic DD	DD Genotypes in symptomatic cases
Symptomatic Dd	Dd Genotypes in symptomatic cases
Symptomatic dd	dd Genotypes in symptomatic cases
Asymptomatic DD	DD Genotypes in asymptomatic controls
Asymptomatic Dd	DD Genotypes in asymptomatic controls
Asymptomatic dd	DD Genotypes in asymptomatic controls
OR DD vs. dD Minor Allele	Odds ratio calculated for DD vs. dD for the minor allele
OR dd vs. dD Minor Allele	Odds ratio calculated for dd vs. dD for the minor allele
OR DD vs. dD Major Allele	Odds ratio calculated for DD vs. dD for the major allele
OR dd vs. dD Major Allele	Odds ratio calculated for DD vs. dD for the major allele
OR Minor Allele	Odds ratio calculated for the minor allele
OR Major Allele	Odds ratio calculated for the major allele
