# Supplementary material for: Host Genetic Risk Factors for West Nile Virus Infection and Disease Progression
Source: PLoS One. 2011 Sep 15;6(9):e24745. doi: 10.1371/journal.pone.0024745 (PMC3174177; doi:10.1371/journal.pone.0024745)
Supplement: Table S14 — WNE/P vs. WNF/M logistic regression analysis results for a dominant model of inheritance. (XLS) [file pone.0024745.s014.xls]

## Sheet: Sheet1
Table S14. WNE/P vs. WNF/M logistic regression analysis results for a dominant model of inheritance. Odds Ratios were calculated using logistic regression. The first five PC's were included as covariates to control for population stratification. P-values were corrected for multiple tests using the Bonferroni correction.
SNP	CHR	Position	Gene	Minor Allele	Major Allele	TEST	n	OR Minor Allele	OR Major Allele	SE	L95 Minor Allele	U95 Minor Allele	L95 Major Allele	U95 Major Allele	STAT	P-value	Bonferroni P-Value
rs2254002	1	65074257	JAK1	T	G	DOM	748	1.026	0.975	0.2793	0.5932	1.773	0.5639	1.686	0.09056	0.9278	312.669
rs4916004	1	65076098	JAK1	A	G	DOM	747	0.955	1.047	0.2681	0.5647	1.615	0.6191	1.771	-0.1716	0.8638	291.101
rs310244	1	65078465	JAK1	T	C	DOM	747	0.7285	1.373	0.2516	0.4449	1.193	0.8383	2.248	-1.259	0.208	70.096
rs310247	1	65079997	JAK1	T	C	DOM	747	0.6249	1.6	0.3013	0.3463	1.128	0.8866	2.888	-1.561	0.1186	39.9682
rs2230587	1	65083850	JAK1	T	C	DOM	749	0.9331	1.072	0.2387	0.5845	1.49	0.6713	1.711	-0.2902	0.7716	260.029
rs10789166	1	65085401	JAK1	G	A	DOM	749	0.8127	1.23	0.2971	0.454	1.455	0.6873	2.203	-0.6981	0.4851	163.479
rs310219	1	65087886	JAK1	T	C	DOM	746	0.8047	1.243	0.2715	0.4726	1.37	0.7299	2.116	-0.8004	0.4235	142.719
rs188698	1	65091172	JAK1	C	T	DOM	749	0.5556	1.8	0.2571	0.3356	0.9196	1.087	2.979	-2.286	0.02226	7.50162
rs2256298	1	65103270	JAK1	T	C	DOM	742	0.646	1.548	0.2203	0.4194	0.9949	1.005	2.384	-1.983	0.04735	15.957
rs11585932	1	65107683	JAK1	G	A	DOM	742	0.7145	1.4	0.2926	0.4027	1.268	0.7887	2.483	-1.149	0.2506	84.4522
rs12135754	1	65115093	JAK1	C	A	DOM	749	0.8756	1.142	0.2786	0.5072	1.512	0.6616	1.972	-0.477	0.6333	213.422
rs310201	1	65122196	JAK1	C	T	DOM	749	0.8639	1.158	0.2556	0.5235	1.426	0.7014	1.91	-0.5722	0.5672	191.146
rs310199	1	65122710	JAK1	C	T	DOM	749	0.7545	1.325	0.2429	0.4687	1.215	0.8234	2.134	-1.16	0.2461	82.9357
rs310198	1	65123656	JAK1	A	G	DOM	747	0.6721	1.488	0.3174	0.3607	1.252	0.7987	2.772	-1.252	0.2106	70.9722
rs10802189	1	116858253	CD58	A	G	DOM	745	1.013	0.9869	0.1944	0.6922	1.483	0.6742	1.445	0.06761	0.9461	318.836
rs17036001	1	116916652	CD58	A	G	DOM	742	1.522	0.6571	0.2791	0.8807	2.63	0.3803	1.135	1.505	0.1324	44.6188
rs1335531	1	116916900	CD58	G	C	DOM	743	0.6266	1.596	0.1988	0.4244	0.9252	1.081	2.357	-2.351	0.01873	6.31201
rs6701046	1	117099257	CD2	G	A	DOM	745	1.076	0.9297	0.1948	0.7343	1.576	0.6347	1.362	0.3745	0.708	238.596
rs3136705	1	117104923	CD2	A	G	DOM	749	1.275	0.7842	0.2208	0.8272	1.966	0.5087	1.209	1.101	0.2709	91.2933
rs798043	1	117105020	CD2	T	C	DOM	749	0.9882	1.012	0.193	0.6769	1.443	0.6932	1.477	-0.06156	0.9509	320.453
rs1801274	1	159746369	FCGR2A	T	C	DOM	749	1.433	0.698	0.2243	0.923	2.224	0.4497	1.083	1.603	0.109	36.733
rs627839	1	180808704	RNASEL	A	C	DOM	747	0.7879	1.269	0.2103	0.5218	1.19	0.8405	1.916	-1.134	0.257	86.609
rs11072	1	180809954	RNASEL	C	T	DOM	745	0.679	1.473	0.1962	0.4622	0.9975	1.003	2.164	-1.973	0.04851	16.3479
rs672527	1	180811844	RNASEL	A	G	DOM	748	0.9511	1.051	0.1954	0.6485	1.395	0.7168	1.542	-0.2563	0.7977	268.825
rs533259	1	180815642	RNASEL	T	C	DOM	746	1.59	0.629	0.2863	0.9072	2.786	0.3589	1.102	1.62	0.1053	35.4861
rs627928	1	180817960	RNASEL	T	G	DOM	750	0.841	1.189	0.2069	0.5606	1.262	0.7926	1.784	-0.8366	0.4028	135.744
rs486907	1	180821180	RNASEL	T	C	DOM	750	1.001	0.9987	0.1986	0.6784	1.478	0.6767	1.474	0.006301	0.995	335.315
rs3024498	1	205008152	IL10	C	T	DOM	744	1.038	0.9631	0.204	0.6962	1.549	0.6457	1.436	0.1845	0.8536	287.663
rs3024496	1	205008487	IL10	C	T	DOM	746	1.034	0.9671	0.2196	0.6723	1.59	0.6288	1.487	0.1524	0.8789	296.189
rs3024509	1	205009920	IL10	C	T	DOM	747	0.9435	1.06	0.2997	0.5244	1.697	0.5891	1.907	-0.1943	0.846	285.102
rs3021094	1	205011575	IL10	G	T	DOM	750	1.359	0.7359	0.2412	0.8471	2.18	0.4587	1.181	1.272	0.2035	68.5795
rs1800871	1	205013257	IL10	T	C	DOM	746	1.211	0.8257	0.2004	0.8177	1.794	0.5575	1.223	0.9557	0.3392	114.31
rs1800896	1	205013520	IL10	C	T	DOM	748	0.9761	1.025	0.2188	0.6356	1.499	0.6672	1.573	-0.1107	0.9119	307.31
rs3770768	2	37199655	EIF2AK2	T	C	DOM	748	1.15	0.8698	0.232	0.7297	1.811	0.552	1.37	0.6014	0.5476	184.541
rs4648212	2	37206515	EIF2AK2	T	C	DOM	746	1.236	0.8091	0.3008	0.6854	2.229	0.4487	1.459	0.7043	0.4813	162.198
rs4670185	2	37209038	EIF2AK2	G	A	DOM	749	0.6722	1.488	0.3424	0.3435	1.315	0.7604	2.911	-1.16	0.246	82.902
rs4648186	2	37220611	EIF2AK2	T	C	DOM	747	0.969	1.032	0.2219	0.6272	1.497	0.6681	1.594	-0.1421	0.887	298.919
rs4648184	2	37220999	EIF2AK2	A	T	DOM	750	2.136	0.4682	0.3435	1.089	4.187	0.2388	0.918	2.209	0.02716	9.15292
rs2373114	2	37226754	EIF2AK2	A	G	DOM	745	1.45	0.6897	0.2503	0.8876	2.368	0.4223	1.127	1.484	0.1378	46.4386
rs2254958	2	37229795	EIF2AK2	T	C	DOM	744	1.122	0.891	0.2028	0.7543	1.67	0.5988	1.326	0.5692	0.5692	191.82
rs12712526	2	37236819	EIF2AK2	G	A	DOM	739	1.156	0.8651	0.2195	0.7518	1.777	0.5627	1.33	0.6603	0.5091	171.567
rs7340267	2	37237964	EIF2AK2	G	A	DOM	737	1.283	0.7793	0.2251	0.8254	1.995	0.5012	1.211	1.108	0.2679	90.2823
rs1990760	2	162832297	IFIH1	G	A	DOM	748	0.8146	1.228	0.2018	0.5484	1.21	0.8265	1.823	-1.016	0.3097	104.369
rs3747517	2	162837070	IFIH1	T	C	DOM	748	0.6453	1.55	0.1944	0.4409	0.9445	1.059	2.268	-2.254	0.02423	8.16551
rs13023380	2	162862609	IFIH1	A	G	DOM	745	1.457	0.6864	0.2288	0.9303	2.281	0.4383	1.075	1.644	0.1001	33.7337
rs17715343	2	162875992	IFIH1	G	C	DOM	749	1.061	0.9422	0.2646	0.6319	1.783	0.561	1.582	0.2251	0.8219	276.98
rs2059691	2	179010130	PRKRA	A	G	DOM	748	0.7335	1.363	0.1935	0.5019	1.072	0.933	1.992	-1.602	0.1092	36.8004
rs2288320	2	179016748	PRKRA	C	A	DOM	746	1.005	0.9955	0.2061	0.6708	1.504	0.6647	1.491	0.02204	0.9824	331.069
rs3752689	2	179020859	PRKRA	G	A	DOM	744	1.207	0.8282	0.1982	0.8187	1.781	0.5616	1.221	0.9509	0.3416	115.119
rs3771300	2	191543841	STAT1	G	T	DOM	748	0.7659	1.306	0.2114	0.5061	1.159	0.8627	1.976	-1.261	0.2072	69.8264
rs2066804	2	191550004	STAT1	T	C	DOM	748	0.8751	1.143	0.1975	0.5942	1.289	0.7759	1.683	-0.6751	0.4996	168.365
rs12693591	2	191568747	STAT1	A	C	DOM	750	1.265	0.7907	0.2106	0.8369	1.911	0.5233	1.195	1.115	0.265	89.305
rs10173099	2	191575577	STAT1	A	G	DOM	750	1.178	0.8486	0.1944	0.805	1.725	0.5798	1.242	0.8443	0.3985	134.294
rs1879877	2	204278245	CD28	T	G	DOM	747	0.9927	1.007	0.1948	0.6776	1.454	0.6877	1.476	-0.03776	0.9699	326.856
rs3181096	2	204278337	CD28	A	G	DOM	718	1.021	0.9792	0.1996	0.6907	1.51	0.6622	1.448	0.1055	0.916	308.692
rs3116494	2	204300266	CD28	G	A	DOM	749	0.8295	1.206	0.195	0.566	1.216	0.8227	1.767	-0.9589	0.3376	113.771
rs16840252	2	204439764	CTLA4	A	G	DOM	748	1.072	0.9326	0.2102	0.7102	1.619	0.6176	1.408	0.332	0.7399	249.346
rs11571317	2	204440253	CTLA4	A	G	DOM	750	0.9121	1.096	0.2586	0.5495	1.514	0.6605	1.82	-0.3559	0.7219	243.28
rs5742909	2	204440592	CTLA4	A	G	DOM	746	0.8578	1.166	0.264	0.5113	1.439	0.6949	1.956	-0.581	0.5612	189.124
rs41265961	2	204444106	CTLA4	A	G	DOM	749	1.125	0.8887	0.347	0.57	2.221	0.4502	1.754	0.34	0.7339	247.324
rs11883722	2	204509090	ICOS	A	G	DOM	738	0.8158	1.226	0.2043	0.5466	1.218	0.8213	1.83	-0.9965	0.319	107.503
rs4264550	2	204529739	ICOS	A	G	DOM	748	0.8268	1.209	0.2283	0.5285	1.293	0.7731	1.892	-0.8329	0.4049	136.451
rs10183087	2	204532569	ICOS	C	A	DOM	749	0.8169	1.224	0.1956	0.5568	1.199	0.8343	1.796	-1.034	0.3012	101.504
rs10932035	2	204532897	ICOS	A	G	DOM	750	0.839	1.192	0.2449	0.5192	1.356	0.7375	1.926	-0.7166	0.4736	159.603
rs6705653	2	242442232	PDCD1	T	C	DOM	740	0.8151	1.227	0.2032	0.5473	1.214	0.8237	1.827	-1.006	0.3146	106.02
PDCD1_008885	2	242442870	PCDC1	C	G	DOM	740	1.171	0.8539	0.3331	0.6096	2.25	0.4445	1.64	0.4741	0.6355	214.163
rs7419333	2	242443985	PDCD1	G	C	DOM	739	1.555	0.6433	0.2061	1.038	2.328	0.4295	0.9634	2.141	0.0323	10.8851
rs4988457	3	38157140	MYD88	G	C	DOM	746	1.618	0.6179	0.2977	0.903	2.901	0.3447	1.107	1.617	0.1058	35.6546
rs7744	3	38159025	MYD88	G	A	DOM	750	0.7674	1.303	0.2164	0.5021	1.173	0.8526	1.991	-1.223	0.2213	74.5781
rs6853	3	38159374	MYD88	G	A	DOM	750	1.266	0.7896	0.2189	0.8247	1.945	0.5142	1.213	1.079	0.2804	94.4948
rs1799988	3	46387263	CCR5	A	G	DOM	742	0.8024	1.246	0.2045	0.5374	1.198	0.8347	1.861	-1.076	0.2817	94.9329
rs352140	3	52231737	TLR9	G	A	DOM	747	1.68	0.5951	0.2317	1.067	2.646	0.3779	0.9372	2.24	0.02511	8.46207
rs187084	3	52236071	TLR9	C	T	DOM	747	0.8197	1.22	0.1989	0.5551	1.21	0.8262	1.802	-0.9998	0.3174	106.964
rs17281703	3	120726239	CD80	A	G	DOM	747	0.7795	1.283	0.2477	0.4797	1.267	0.7895	2.084	-1.006	0.3146	106.02
rs1599796	3	120726624	CD80	A	G	DOM	747	1.039	0.9625	0.1985	0.7041	1.533	0.6523	1.42	0.1926	0.8473	285.54
rs7628626	3	120727111	CD80	A	C	DOM	750	1.245	0.8029	0.1971	0.8463	1.833	0.5456	1.182	1.113	0.2655	89.4735
rs2629396	3	120731657	CD80	G	T	DOM	749	1.118	0.8944	0.2034	0.7505	1.666	0.6003	1.332	0.5489	0.5831	196.505
rs2228017	3	120746370	CD80	A	G	DOM	749	1.034	0.9672	0.1904	0.7118	1.502	0.666	1.405	0.175	0.8611	290.191
rs9282638	3	120746460	CD80	C	T	DOM	749	0.8799	1.137	0.2196	0.5721	1.353	0.739	1.748	-0.5827	0.5601	188.754
rs16829980	3	120761158	CD80	G	A	DOM	743	0.9011	1.11	0.2343	0.5693	1.426	0.7011	1.756	-0.4445	0.6567	221.308
rs16829984	3	120761230	CD80	C	G	DOM	747	0.7497	1.334	0.245	0.4638	1.212	0.8253	2.156	-1.176	0.2396	80.7452
rs1880661	3	120761538	CD80	T	C	DOM	749	1.249	0.8006	0.2153	0.8191	1.905	0.525	1.221	1.033	0.3016	101.639
CD80_035889	3	120795177	CD80	A	G	DOM	747	0.8673	1.153	0.2053	0.58	1.297	0.771	1.724	-0.6934	0.488	164.456
rs2681417	3	123307887	CD86	G	A	DOM	750	0.6223	1.607	0.2966	0.348	1.113	0.8985	2.874	-1.599	0.1098	37.0026
rs1129055	3	123321009	CD86	A	G	DOM	748	0.7527	1.329	0.1939	0.5147	1.101	0.9084	1.943	-1.465	0.143	48.191
rs17281995	3	123322331	CD86	G	C	DOM	750	1.347	0.7424	0.2031	0.9045	2.006	0.4986	1.106	1.466	0.1427	48.0899
rs2305619	3	158637555	PTX3	A	G	DOM	744	0.9234	1.083	0.2121	0.6094	1.399	0.7146	1.641	-0.3755	0.7073	238.36
rs3845978	3	158642388	PTX3	A	G	DOM	748	1.295	0.7722	0.3114	0.7034	2.384	0.4194	1.422	0.8303	0.4064	136.957
rs3911403	3	158644821	PTX3	T	A	DOM	746	1.579	0.6332	0.2674	0.9351	2.667	0.3749	1.069	1.709	0.08748	29.4808
rs3921	4	77161967	CXCL10	C	G	DOM	746	0.7781	1.285	0.2163	0.5093	1.189	0.8411	1.964	-1.16	0.246	82.902
rs4256246	4	77164546	CXCL10	A	G	DOM	747	1.06	0.9431	0.2085	0.7047	1.596	0.6267	1.419	0.2811	0.7786	262.388
rs230525	4	103677907	NFKB1	G	A	DOM	748	1.046	0.9557	0.1925	0.7175	1.526	0.6553	1.394	0.2354	0.8139	274.284
rs4648050	4	103733779	NFKB1	G	A	DOM	746	1.138	0.879	0.1925	0.78	1.659	0.6027	1.282	0.6698	0.503	169.511
rs4648095	4	103746914	NFKB1	G	A	DOM	749	1.073	0.9323	0.3172	0.5761	1.997	0.5007	1.736	0.2212	0.825	278.025
rs1049253	4	185785945	CASP3	C	T	DOM	747	0.8993	1.112	0.2075	0.5988	1.351	0.7404	1.67	-0.5113	0.6092	205.3
rs2705897	4	185790092	CASP3	A	C	DOM	747	1.005	0.9951	0.1926	0.689	1.466	0.6822	1.451	0.0257	0.9795	330.091
rs2720376	4	185791294	CASP3	G	A	DOM	748	1.131	0.8842	0.2262	0.726	1.762	0.5676	1.377	0.5442	0.5863	197.583
rs2705901	4	185796481	CASP3	G	C	DOM	749	0.9473	1.056	0.2087	0.6292	1.426	0.7012	1.589	-0.2594	0.7953	268.016
rs4647610	4	185804925	CASP3	T	C	DOM	749	1.175	0.8511	0.2097	0.7791	1.772	0.5643	1.284	0.7691	0.4418	148.887
rs2720378	4	185805107	CASP3	C	G	DOM	738	1.38	0.7244	0.1991	0.9343	2.039	0.4904	1.07	1.619	0.1055	35.5535
rs4647603	4	185806724	CASP3	T	C	DOM	727	0.9762	1.024	0.2183	0.6364	1.497	0.6678	1.571	-0.1103	0.9121	307.378
rs3775296	4	187234761	TLR3	T	G	DOM	750	0.7101	1.408	0.2096	0.4709	1.071	0.9339	2.124	-1.633	0.1024	34.5088
rs1879026	4	187237315	TLR3	T	G	DOM	748	0.8843	1.131	0.2054	0.5913	1.323	0.756	1.691	-0.5984	0.5496	185.215
rs3775291	4	187241068	TLR3	T	C	DOM	747	1.296	0.7718	0.1921	0.8892	1.888	0.5296	1.125	1.349	0.1774	59.7838
rs3775290	4	187241211	TLR3	T	C	DOM	750	0.8234	1.214	0.1919	0.5653	1.199	0.8338	1.769	-1.013	0.3112	104.874
rs2069187	5	54433806	GZMA	C	T	DOM	749	0.8425	1.187	0.2277	0.5392	1.316	0.7597	1.855	-0.753	0.4514	152.122
rs1051846	5	54439814	GZMA	C	G	DOM	749	0.8929	1.12	0.237	0.5612	1.421	0.7038	1.782	-0.4778	0.6328	213.254
rs839	5	131847025	IRF1	T	C	DOM	699	1.209	0.8273	0.2194	0.7863	1.858	0.5382	1.272	0.8642	0.3875	130.588
rs2070729	5	131847820	IRF1	T	G	DOM	742	1.036	0.9655	0.2131	0.6821	1.573	0.6359	1.466	0.1646	0.8693	292.954
rs17622656	5	131848896	IRF1	A	G	DOM	743	0.7535	1.327	0.1946	0.5146	1.103	0.9063	1.943	-1.454	0.1458	49.1346
rs1800630	6	31650455	TNF	A	C	DOM	744	0.9946	1.005	0.2133	0.6548	1.511	0.6619	1.527	-0.0253	0.9798	330.193
rs3093662	6	31652168	TNF	G	A	DOM	743	0.9257	1.08	0.2607	0.5553	1.543	0.6481	1.801	-0.2961	0.7671	258.513
rs11914	6	137561281	IFNGR1	G	T	DOM	747	0.79	1.266	0.2133	0.52	1.2	0.8333	1.923	-1.105	0.269	90.653
rs3799488	6	137561473	IFNGR1	G	A	DOM	748	0.7685	1.301	0.2241	0.4953	1.192	0.8386	2.019	-1.175	0.24	80.88
rs1327474	6	137582768	IFNGR1	C	T	DOM	744	1.048	0.9545	0.2076	0.6975	1.574	0.6354	1.434	0.2244	0.8225	277.183
rs752637	7	128366656	IRF5	T	C	DOM	745	1.378	0.7254	0.2069	0.9189	2.068	0.4836	1.088	1.551	0.1209	40.7433
rs3807306	7	128367916	IRF5	T	G	DOM	745	1.101	0.9085	0.2183	0.7175	1.689	0.5922	1.394	0.4397	0.6601	222.454
rs1874328	7	128372340	IRF5	C	T	DOM	747	0.8954	1.117	0.1946	0.6115	1.311	0.7627	1.635	-0.5676	0.5703	192.191
rs10108662	8	39899146	INDO	A	C	DOM	747	1.384	0.7225	0.1974	0.94	2.038	0.4907	1.064	1.647	0.09966	33.5854
rs3739319	8	39904478	INDO	A	G	DOM	749	1.032	0.9693	0.1981	0.6997	1.521	0.6574	1.429	0.1573	0.875	294.875
rs268561	8	71656476	TRAM1	G	A	DOM	748	0.7969	1.255	0.1915	0.5475	1.16	0.8622	1.827	-1.186	0.2358	79.4646
rs7011101	8	71664028	TRAM1	C	A	DOM	748	1.247	0.802	0.2208	0.8089	1.922	0.5203	1.236	0.9995	0.3176	107.031
rs3816745	8	71669188	TRAM1	C	G	DOM	749	0.9905	1.01	0.1998	0.6696	1.465	0.6825	1.493	-0.04788	0.9618	324.127
rs17686100	8	71669566	TRAM1	G	A	DOM	750	1.572	0.6363	0.251	0.961	2.57	0.3891	1.041	1.801	0.07166	24.1494
rs268594	8	71675684	TRAM1	A	G	DOM	745	1.17	0.8548	0.1927	0.8018	1.707	0.5859	1.247	0.8138	0.4158	140.125
rs268598	8	71677425	TRAM1	G	A	DOM	748	0.6175	1.62	0.2877	0.3513	1.085	0.9214	2.846	-1.676	0.09381	31.614
rs268600	8	71680925	TRAM1	G	A	DOM	715	0.562	1.779	0.3867	0.2634	1.199	0.834	3.797	-1.49	0.1361	45.8657
rs10429491	9	5040706	JAK2	A	G	DOM	748	1.013	0.9873	0.1944	0.692	1.482	0.6746	1.445	0.06572	0.9476	319.341
rs2230724	9	5071780	JAK2	G	A	DOM	747	1.052	0.9502	0.2271	0.6744	1.642	0.6089	1.483	0.225	0.822	277.014
rs12340866	9	5084185	JAK2	A	G	DOM	746	0.8879	1.126	0.1985	0.6017	1.31	0.7632	1.662	-0.599	0.5492	185.08
rs3780378	9	5102288	JAK2	G	A	DOM	745	0.9521	1.05	0.2225	0.6156	1.472	0.6791	1.624	-0.2208	0.8252	278.092
rs3780379	9	5102519	JAK2	A	G	DOM	744	1.063	0.9408	0.2038	0.7128	1.585	0.631	1.403	0.2992	0.7648	257.738
rs10815160	9	5106616	JAK2	C	A	DOM	747	1.07	0.9342	0.1966	0.7281	1.574	0.6354	1.373	0.3461	0.7292	245.74
rs822336	9	5438690	PDCD1L1	G	C	DOM	747	1.281	0.7808	0.2344	0.8089	2.028	0.4931	1.236	1.056	0.2912	98.1344
rs12002985	9	5446587	PDCD1L1	G	C	DOM	749	1.051	0.9518	0.2155	0.6887	1.603	0.6239	1.452	0.2293	0.8186	275.868
rs17804441	9	5447733	PDCD1L1	G	A	DOM	748	1.021	0.9798	0.1966	0.6943	1.5	0.6665	1.44	0.104	0.9171	309.063
rs2297137	9	5455732	PDCD1L1	T	C	DOM	734	0.9677	1.033	0.203	0.65	1.441	0.6941	1.538	-0.1619	0.8714	293.662
PDCD1L1_017464	9	5456085	PDCD1L	G	A	DOM	747	0.9527	1.05	0.2	0.6438	1.41	0.7092	1.553	-0.2421	0.8087	272.532
PDCD1L1_019180	9	5457801	PDCD1L1	A	G	DOM	750	0.8373	1.194	0.3243	0.4434	1.581	0.6326	2.255	-0.5477	0.5839	196.774
rs2297136	9	5457955	PDCD1L1	C	T	DOM	748	1.11	0.9008	0.2214	0.7193	1.713	0.5837	1.39	0.4719	0.637	214.669
rs4143815	9	5458257	PDCD1L1	C	G	DOM	745	0.7043	1.42	0.1951	0.4805	1.032	0.9686	2.081	-1.796	0.07244	24.4123
rs16923189	9	5500644	PDCD1LG2	G	A	DOM	748	0.9071	1.102	0.192	0.6226	1.322	0.7566	1.606	-0.5077	0.6116	206.109
rs7854413	9	5547708	PDCD1LG2	G	A	DOM	749	1.079	0.9267	0.2353	0.6805	1.711	0.5844	1.469	0.3238	0.7461	251.436
rs7852996	9	5559860	PDCD1LG2	T	A	DOM	747	1.109	0.9014	0.238	0.6958	1.769	0.5653	1.437	0.4361	0.6627	223.33
rs1051922	9	21067716	IFNB1	T	C	DOM	748	1.337	0.7481	0.1981	0.9066	1.971	0.5074	1.103	1.465	0.1429	48.1573
rs28383793	9	21430416	IFNA	G	A	DOM	750	1.965	0.509	0.3023	1.086	3.553	0.2815	0.9205	2.234	0.02549	8.59013
rs12685904	9	21431310	IFNA	C	A	DOM	747	1.85	0.5406	0.3927	0.8568	3.994	0.2504	1.167	1.566	0.1173	39.5301
rs10985085	9	122705118	TRAF1	A	G	DOM	749	1.026	0.9746	0.2922	0.5786	1.819	0.5496	1.728	0.08797	0.9299	313.376
rs4836834	9	122705722	TRAF1	T	A	DOM	750	1.054	0.9492	0.2117	0.6957	1.595	0.6268	1.437	0.2465	0.8053	271.386
rs2239657	9	122711341	TRAF1	G	A	DOM	741	1.037	0.9643	0.1998	0.7011	1.534	0.6518	1.426	0.1822	0.8554	288.27
rs13440146	9	122721272	TRAF1	A	C	DOM	739	1.009	0.9916	0.2796	0.583	1.745	0.5732	1.715	0.03032	0.9758	328.845
rs10824792	10	54196212	MBL2	G	A	DOM	747	1.094	0.9144	0.2063	0.7298	1.639	0.6103	1.37	0.4336	0.6646	223.97
rs11595876	10	54196768	MBL2	G	A	DOM	750	0.9359	1.068	0.291	0.5291	1.655	0.6041	1.89	-0.2276	0.82	276.34
rs930507	10	54198272	MBL2	G	C	DOM	747	1.166	0.8578	0.204	0.7816	1.739	0.575	1.279	0.752	0.452	152.324
rs1838066	10	54199331	MBL2	G	A	DOM	749	0.7126	1.403	0.1944	0.4868	1.043	0.9587	2.054	-1.743	0.08137	27.4217
rs10824793	10	54199486	MBL2	G	A	DOM	749	1.004	0.9956	0.2104	0.665	1.517	0.6591	1.504	0.02116	0.9831	331.305
rs4647964	10	54201105	MBL2	G	G	DOM	715	NA	NA	NA	NA	NA	NA	NA	NA	NA	NA
rs1800450	10	54201241	MBL2	T	C	DOM	750	1.24	0.8064	0.2201	0.8055	1.909	0.5238	1.242	0.9772	0.3285	110.705
rs1889490	10	72027719	PRF1	T	C	DOM	746	0.828	1.208	0.2025	0.5567	1.232	0.812	1.796	-0.9318	0.3514	118.422
rs35069510	10	72032901	PRF1	T	C	DOM	744	0.8799	1.137	0.2681	0.5203	1.488	0.672	1.922	-0.4774	0.6331	213.355
rs1800682	10	90739943	FAS	C	T	DOM	745	1.4	0.7143	0.2184	0.9125	2.148	0.4656	1.096	1.54	0.1234	41.5858
rs2234978	10	90761809	FAS	A	G	DOM	746	0.9234	1.083	0.1931	0.6324	1.348	0.7418	1.581	-0.4129	0.6797	229.059
rs1051070	10	90764752	FAS	T	A	DOM	743	1.149	0.8703	0.2442	0.712	1.854	0.5393	1.404	0.5689	0.5694	191.888
rs17468739	10	91055929	IFIT2	C	A	DOM	746	0.7368	1.357	0.2123	0.486	1.117	0.8953	2.057	-1.439	0.1502	50.6174
rs2070845	10	91056055	IFIT2	G	A	DOM	748	1.125	0.8887	0.1919	0.7725	1.639	0.6101	1.294	0.6148	0.5387	181.542
rs954439	10	91056440	IFIT2	T	A	DOM	709	0.6663	1.501	0.2161	0.4362	1.018	0.9826	2.292	-1.879	0.06025	20.3042
rs1727	10	91056749	IFIT2	C	A	DOM	747	0.6005	1.665	0.2014	0.4047	0.8911	1.122	2.471	-2.532	0.01133	3.81821
rs303215	10	91146811	IFIT1	G	A	DOM	749	1.159	0.8626	0.1985	0.7856	1.711	0.5846	1.273	0.7443	0.4567	153.908
rs11203109	10	91147139	IFIT1	G	A	DOM	748	1.156	0.8649	0.192	0.7936	1.684	0.5937	1.26	0.756	0.4496	151.515
rs304485	10	91149890	IFIT1	A	T	DOM	747	0.7746	1.291	0.2059	0.5173	1.16	0.8623	1.933	-1.241	0.2147	72.3539
rs303212	10	91151335	IFIT1	G	A	DOM	749	1.085	0.9219	0.1955	0.7395	1.591	0.6285	1.352	0.4159	0.6775	228.317
rs303211	10	91152477	IFIT1	A	G	DOM	749	0.8736	1.145	0.3471	0.4425	1.725	0.5797	2.26	-0.3892	0.6971	234.923
rs3809112	11	297036	IFITM2	G	A	DOM	746	1.421	0.7039	0.2002	0.9596	2.103	0.4755	1.042	1.754	0.07945	26.7747
rs11246062	11	303755	IFITM1	G	C	DOM	746	1.418	0.7053	0.1951	0.9672	2.078	0.4812	1.034	1.789	0.0736	24.8032
rs3758650	11	606865	IRF7	A	G	DOM	736	0.5606	1.784	0.3902	0.2609	1.205	0.8302	3.832	-1.483	0.1381	46.5397
rs731909	11	2365200	CD81	C	G	DOM	747	1.215	0.8227	0.2147	0.798	1.851	0.5402	1.253	0.9089	0.3634	122.466
rs800335	11	2367517	CD81	G	A	DOM	742	1.377	0.7261	0.1997	0.9311	2.037	0.491	1.074	1.602	0.1091	36.7667
rs3740961	11	36466647	TRAF6	C	T	DOM	748	1.034	0.9667	0.2244	0.6664	1.606	0.6228	1.501	0.1508	0.8802	296.627
rs331457	11	36480188	TRAF6	T	C	DOM	746	0.9541	1.048	0.2218	0.6177	1.474	0.6786	1.619	-0.2119	0.8322	280.451
rs5030419	11	36487319	TRAF6	G	C	DOM	745	1.187	0.8421	0.2209	0.7701	1.831	0.5461	1.298	0.7778	0.4367	147.168
rs7127254	11	46265125	CREB3L1	A	G	DOM	749	0.942	1.062	0.1965	0.6409	1.385	0.7223	1.56	-0.3039	0.7612	256.524
rs11038852	11	46270467	CREB3L1	G	C	DOM	747	1.18	0.8475	0.1933	0.8078	1.724	0.5802	1.238	0.856	0.392	132.104
rs4625425	11	46289469	CREB3L1	C	A	DOM	747	0.8816	1.134	0.2092	0.5851	1.328	0.7528	1.709	-0.6024	0.5469	184.305
rs2288249	11	46290815	CREB3L1	A	G	DOM	747	1.418	0.7051	0.2659	0.8423	2.388	0.4188	1.187	1.314	0.1888	63.6256
rs4963271	11	63061760	RARRES3	G	A	DOM	747	1.043	0.9589	0.1996	0.7053	1.542	0.6485	1.418	0.2103	0.8334	280.856
rs1131715	11	69731135	FADD	G	A	DOM	747	0.941	1.063	0.2062	0.6282	1.41	0.7094	1.592	-0.295	0.768	258.816
rs7115875	11	75737878	PRKRIR	G	A	DOM	742	1.368	0.7311	0.222	0.8853	2.114	0.4731	1.13	1.411	0.1582	53.3134
rs3824908	11	75754968	PRKRIR	C	A	DOM	748	1.037	0.9646	0.1944	0.7082	1.518	0.6589	1.412	0.1855	0.8528	287.394
rs7925910	11	75765047	PRKRIR	G	A	DOM	746	1.347	0.7426	0.2099	0.8924	2.032	0.4921	1.121	1.417	0.1563	52.6731
rs4320976	11	75765492	PRKRIR	A	G	DOM	749	0.7443	1.343	0.2105	0.4927	1.124	0.8893	2.03	-1.403	0.1607	54.1559
rs4252249	11	117364419	IL10RA	A	G	DOM	744	0.8242	1.213	0.2456	0.5093	1.334	0.7498	1.963	-0.7875	0.431	145.247
rs2508450	11	117369039	IL10RA	A	G	DOM	750	1.211	0.8259	0.2218	0.7839	1.87	0.5347	1.276	0.8623	0.3885	130.924
rs3135932	11	117369273	IL10RA	G	A	DOM	749	1.213	0.8244	0.2104	0.8031	1.832	0.5458	1.245	0.9176	0.3588	120.916
rs4252314	11	117373727	IL10RA	G	A	DOM	749	1.134	0.8822	0.3899	0.5279	2.434	0.4108	1.894	0.3216	0.7478	252.009
rs2229113	11	117374880	IL10RA	A	G	DOM	746	1.411	0.7088	0.2069	0.9404	2.116	0.4725	1.063	1.663	0.09627	32.443
rs9610	11	117377296	IL10RA	A	G	DOM	750	1.1	0.9094	0.2167	0.7191	1.682	0.5947	1.391	0.4384	0.6611	222.791
rs8177352	11	125659053	TIRAP	G	A	DOM	736	1.355	0.7382	0.1988	0.9176	2	0.5	1.09	1.527	0.1267	42.6979
rs3802813	11	125667678	TIRAP	A	G	DOM	748	1.632	0.6129	0.3046	0.8982	2.964	0.3374	1.113	1.607	0.108	36.396
rs3802814	11	125667817	TIRAP	A	G	DOM	748	1.119	0.8936	0.2097	0.7419	1.688	0.5924	1.348	0.5363	0.5918	199.437
rs8177375	11	125668274	TIRAP	G	A	DOM	749	0.8852	1.13	0.2334	0.5603	1.399	0.7149	1.785	-0.5222	0.6015	202.706
rs8177376	11	125668822	TIRAP	C	A	DOM	748	0.559	1.789	0.2101	0.3703	0.8437	1.185	2.7	-2.769	0.005621	1.89428
rs625413	11	125669559	TIRAP	A	G	DOM	749	1.131	0.8845	0.1945	0.7722	1.655	0.6042	1.295	0.6308	0.5282	178.003
rs1786704	11	125670967	TIRAP	G	A	DOM	748	1.194	0.8372	0.2046	0.7999	1.784	0.5606	1.25	0.8685	0.3851	129.779
rs17199006	12	7775618	CLEC4C	G	A	DOM	749	0.93	1.075	0.2109	0.6151	1.406	0.7112	1.626	-0.3442	0.7307	246.246
rs1894823	12	7781816	CLEC4C	A	G	DOM	747	0.8328	1.201	0.1992	0.5636	1.231	0.8127	1.774	-0.9185	0.3584	120.781
rs10845821	12	7791451	CLEC4C	A	G	DOM	748	0.8111	1.233	0.2018	0.5461	1.205	0.8301	1.831	-1.037	0.2995	100.931
rs4251460	12	42449035	IRAK4	C	A	DOM	747	1.197	0.8353	0.237	0.7523	1.905	0.5249	1.329	0.759	0.4479	150.942
rs4251513	12	42460471	IRAK4	G	C	DOM	748	1.573	0.6356	0.2442	0.975	2.539	0.3939	1.026	1.856	0.06344	21.3793
rs4251580	12	42461033	IRAK4	A	G	DOM	747	1.173	0.8525	0.2225	0.7585	1.814	0.5512	1.318	0.7173	0.4732	159.468
rs4251520	12	42461605	IRAK4	G	A	DOM	746	1.262	0.7921	0.2303	0.8038	1.983	0.5043	1.244	1.012	0.3116	105.009
rs4251545	12	42466562	IRAK4	A	G	DOM	746	1.168	0.8564	0.2468	0.7198	1.894	0.5279	1.389	0.628	0.53	178.61
rs1544410	12	46526102	VDR	T	C	DOM	748	1.094	0.9142	0.1975	0.7427	1.611	0.6207	1.346	0.4541	0.6498	218.983
rs2066807	12	55026949	STAT2	G	C	DOM	749	0.8701	1.149	0.268	0.5146	1.471	0.6796	1.943	-0.5191	0.6037	203.447
rs7316037	12	63133078	TBK1	A	G	DOM	736	1.411	0.7086	0.2436	0.8754	2.275	0.4396	1.142	1.414	0.1574	53.0438
rs11175398	12	63137245	TBK1	G	A	DOM	744	1.061	0.9422	0.213	0.6991	1.611	0.6207	1.43	0.2793	0.78	262.86
rs10878175	12	63153605	TBK1	C	G	DOM	745	1.049	0.9529	0.1941	0.7174	1.535	0.6514	1.394	0.2485	0.8037	270.847
rs7303577	12	63160369	TBK1	C	A	DOM	750	0.8792	1.137	0.2304	0.5598	1.381	0.7242	1.786	-0.5589	0.5762	194.179
rs2069727	12	66834490	IFNG	C	T	DOM	745	0.9604	1.041	0.2039	0.644	1.432	0.6982	1.553	-0.1982	0.8429	284.057
rs2069718	12	66836429	IFNG	T	C	DOM	749	1.07	0.9349	0.2049	0.7158	1.598	0.6256	1.397	0.3284	0.7426	250.256
rs2069716	12	66837082	IFNG	C	T	DOM	747	1.091	0.9166	0.2995	0.6065	1.962	0.5096	1.649	0.2906	0.7713	259.928
rs1861494	12	66837676	IFNG	G	A	DOM	746	0.9571	1.045	0.1931	0.6556	1.397	0.7156	1.525	-0.2269	0.8205	276.509
rs10744785	12	111829639	OAS1	G	C	DOM	745	0.6953	1.438	0.225	0.4474	1.081	0.9254	2.235	-1.615	0.1063	35.8231
rs34137742	12	111833044	OAS1	A	G	DOM	721	1.238	0.8075	0.2824	0.712	2.154	0.4643	1.404	0.7573	0.4489	151.279
rs3741981	12	111833253	OAS1	G	A	DOM	748	0.968	1.033	0.2879	0.5506	1.702	0.5876	1.816	-0.1132	0.9099	306.636
OAS1_004547	12	111833482	OAS1	A	G	DOM	741	0.8896	1.124	0.2964	0.4976	1.59	0.6288	2.01	-0.3948	0.693	233.541
rs10774671	12	111841576	OAS1	G	A	DOM	748	0.65	1.538	0.3255	0.3435	1.23	0.813	2.912	-1.324	0.1856	62.5472
rs1859330	12	111860771	OAS3	C	T	DOM	727	0.7206	1.388	0.3407	0.3696	1.405	0.7118	2.706	-0.962	0.336	113.232
rs7961861	12	111870301	OAS3	G	A	DOM	738	0.9647	1.037	0.3175	0.5178	1.798	0.5563	1.931	-0.113	0.91	306.67
rs2285933	12	111871162	OAS3	G	C	DOM	749	0.6606	1.514	0.3188	0.3536	1.234	0.8103	2.828	-1.3	0.1935	65.2095
rs2285932	12	111871333	OAS3	T	C	DOM	747	0.7335	1.363	0.3267	0.3866	1.391	0.7187	2.586	-0.9489	0.3427	115.49
rs2072136	12	111883302	OAS3	T	C	DOM	750	1.15	0.8694	0.2206	0.7465	1.772	0.5643	1.34	0.6343	0.5259	177.228
OAS3_026920	12	111885590	OAS3	A	G	DOM	741	1.032	0.969	0.2987	0.5746	1.853	0.5396	1.74	0.1053	0.9162	308.759
OAS3_029396	12	111888066	OAS3	A	G	DOM	732	0.7644	1.308	0.3273	0.4025	1.452	0.6888	2.485	-0.821	0.4117	138.743
rs2240188	12	111888067	OAS3	T	C	DOM	731	0.7436	1.345	0.3357	0.3851	1.436	0.6965	2.597	-0.8825	0.3775	127.218
rs2010549	12	111893380	OAS3	G	C	DOM	745	1.258	0.7949	0.2257	0.8083	1.958	0.5107	1.237	1.017	0.3091	104.167
rs2072133	12	111893643	OAS3	C	T	DOM	748	0.7837	1.276	0.2767	0.4556	1.348	0.7418	2.195	-0.8808	0.3784	127.521
rs7138261	12	111894353	OAS3	A	G	DOM	706	0.6084	1.644	0.363	0.2987	1.239	0.8069	3.348	-1.369	0.171	57.627
rs2072138	12	111909276	OAS2	C	G	DOM	747	0.6686	1.496	0.3003	0.3712	1.204	0.8303	2.694	-1.341	0.18	60.66
rs35992364	12	111917267	OAS2	G	A	DOM	750	1.106	0.9043	0.2792	0.6398	1.911	0.5232	1.563	0.3605	0.7185	242.135
rs1293755	12	111919833	OAS2	T	A	DOM	747	0.932	1.073	0.3226	0.4952	1.754	0.5701	2.019	-0.2183	0.8272	278.766
rs2072137	12	111925304	OAS2	C	T	DOM	748	0.9183	1.089	0.2593	0.5524	1.527	0.655	1.81	-0.3286	0.7424	250.189
rs929291	12	111928801	OAS2	T	C	DOM	743	1.463	0.6837	0.2962	0.8184	2.614	0.3826	1.222	1.283	0.1994	67.1978
rs916973	12	111931486	OAS2	C	T	DOM	745	0.8982	1.113	0.3043	0.4947	1.631	0.6131	2.022	-0.3527	0.7243	244.089
rs15895	12	111932671	OAS2	T	C	DOM	750	0.999	1.001	0.2756	0.5821	1.715	0.5832	1.718	-0.003486	0.9972	336.056
rs13311	12	111933035	OAS2	A	C	DOM	748	0.7788	1.284	0.2557	0.4719	1.285	0.7779	2.119	-0.9778	0.3282	110.603
rs1296371	12	111934088	OAS2	C	T	DOM	727	1.146	0.8724	0.2093	0.7606	1.728	0.5788	1.315	0.6524	0.5142	173.285
rs12819210	12	119942783	OASL	A	G	DOM	750	1.518	0.6588	0.1947	1.036	2.223	0.4498	0.9648	2.144	0.03204	10.7975
rs3213546	12	119955599	OASL	C	G	DOM	749	1.316	0.7598	0.4006	0.6002	2.886	0.3465	1.666	0.6857	0.4929	166.107
rs3213545	12	119955720	OASL	T	C	DOM	746	0.6647	1.505	0.1978	0.4511	0.9794	1.021	2.217	-2.065	0.03888	13.1026
rs10774580	12	119960806	OASL	A	G	DOM	748	0.7718	1.296	0.2002	0.5213	1.143	0.8752	1.918	-1.294	0.1957	65.9509
rs28360475	12	119961429	OASL	G	A	DOM	747	1.272	0.786	0.1967	0.8653	1.871	0.5346	1.156	1.225	0.2207	74.3759
rs2236350	14	23700850	ISGF3G	T	G	DOM	745	0.6374	1.569	0.2621	0.3814	1.065	0.9386	2.622	-1.718	0.08574	28.8944
rs12436555	14	23704665	ISGF3G	A	G	DOM	745	1.299	0.77	0.2019	0.8743	1.929	0.5183	1.144	1.295	0.1955	65.8835
rs2236338	14	24170122	GZMB	G	A	DOM	747	1.063	0.9407	0.1977	0.7216	1.566	0.6386	1.386	0.3091	0.7573	255.21
rs11539752	14	24171429	GZMB	C	G	DOM	746	1.014	0.9864	0.2002	0.6847	1.501	0.6662	1.46	0.06842	0.9455	318.634
rs2273844	14	24173254	GZMB	A	G	DOM	749	1.032	0.9694	0.1986	0.699	1.522	0.6568	1.431	0.1565	0.8756	295.077
rs28489163	14	93645984	IFI27	A	G	DOM	748	1.754	0.57	0.2108	1.161	2.652	0.3771	0.8616	2.667	0.007659	2.58108
IFI27_000630	14	93646335	IFI27	G	C	DOM	749	0.9918	1.008	0.2007	0.6692	1.47	0.6803	1.494	-0.04094	0.9673	325.98
rs3814821	14	93646690	IFI27	T	C	DOM	750	0.9166	1.091	0.2103	0.607	1.384	0.7225	1.648	-0.4142	0.6788	228.756
rs2799	14	93652679	IFI27	C	G	DOM	738	1.036	0.9656	0.2891	0.5876	1.825	0.5479	1.702	0.121	0.9037	304.547
IFI27_007273	14	93652978	IFI27	0	C	DOM	749	NA	NA	NA	NA	NA	NA	NA	NA	NA	NA
rs1243081	14	93653215	IFI27	A	G	DOM	709	1.094	0.9144	0.2378	0.6862	1.743	0.5737	1.457	0.3763	0.7067	238.158
rs7141881	14	93653617	IFI27	A	G	DOM	747	1.475	0.6782	0.2057	0.9853	2.207	0.4532	1.015	1.888	0.05902	19.8897
rs1243082	14	93653748	IFI27	A	C	DOM	748	1.668	0.5997	0.2662	0.9897	2.81	0.3559	1.01	1.921	0.05471	18.4373
rs10132928	14	93654162	IFI27	G	A	DOM	748	1.234	0.8103	0.2262	0.7922	1.922	0.5202	1.262	0.9301	0.3523	118.725
rs4780355	16	11255359	SOCS1	G	A	DOM	733	1.255	0.7969	0.1963	0.8541	1.843	0.5425	1.171	1.156	0.2475	83.4075
rs243330	16	11258492	SOCS1	T	C	DOM	732	0.9988	1.001	0.2144	0.6561	1.52	0.6577	1.524	-0.005743	0.9954	335.45
rs3760396	17	29605554	CCL2	G	C	DOM	750	0.8462	1.182	0.2023	0.5692	1.258	0.7948	1.757	-0.8252	0.4093	137.934
rs2857656	17	29606120	CCL2	G	C	DOM	745	0.8343	1.199	0.1929	0.5717	1.218	0.8213	1.749	-0.9391	0.3477	117.175
rs4586	17	29607382	CCL2	G	A	DOM	748	1.049	0.9532	0.1986	0.7108	1.548	0.6458	1.407	0.2414	0.8092	272.7
rs4969168	17	73865388	SOCS3	A	G	DOM	744	0.9036	1.107	0.2187	0.5886	1.387	0.7209	1.699	-0.4634	0.6431	216.725
rs2292151	19	4767719	TICAM1	T	C	DOM	745	1.103	0.9063	0.1945	0.7536	1.615	0.619	1.327	0.5057	0.6131	206.615
rs7255265	19	4769378	TICAM1	A	G	DOM	748	0.9038	1.106	0.1944	0.6175	1.323	0.7559	1.619	-0.5202	0.6029	203.177
rs12609318	19	6614916	TNFSF14	A	G	DOM	744	1.081	0.9252	0.1937	0.7394	1.58	0.633	1.352	0.4013	0.6882	231.923
rs1077667	19	6619972	TNFSF14	T	C	DOM	749	0.7095	1.409	0.2051	0.4747	1.061	0.9429	2.107	-1.673	0.09429	31.7757
rs8106574	19	6622142	TNFSF14	A	G	DOM	741	0.8973	1.114	0.1963	0.6107	1.318	0.7585	1.637	-0.5519	0.581	195.797
rs8112310	19	7710320	CD209	A	T	DOM	749	1.242	0.8049	0.2082	0.826	1.868	0.5352	1.211	1.042	0.2974	100.224
rs4804801	19	7713482	CD209	T	A	DOM	713	1.643	0.6085	0.2703	0.9675	2.791	0.3583	1.034	1.838	0.06611	22.2791
rs4804802	19	7713610	CD209	A	G	DOM	749	1.007	0.9935	0.2449	0.6228	1.627	0.6148	1.606	0.02649	0.9789	329.889
rs8105572	19	7715327	CD209	A	G	DOM	744	1.22	0.82	0.2198	0.7927	1.876	0.533	1.261	0.9031	0.3665	123.51
rs11465384	19	7716006	CD209	T	C	DOM	747	0.9561	1.046	0.2621	0.572	1.598	0.6258	1.748	-0.1714	0.8639	291.134
rs2287886	19	7718536	CD209	A	G	DOM	746	1.137	0.8798	0.1955	0.7748	1.667	0.5997	1.291	0.655	0.5125	172.712
rs735240	19	7719336	CD209	A	G	DOM	747	0.7102	1.408	0.2061	0.4742	1.064	0.9401	2.109	-1.66	0.09686	32.6418
rs7252764	19	7733137	CLEC4M	A	G	DOM	746	1.127	0.8876	0.3202	0.6015	2.11	0.4738	1.663	0.3724	0.7096	239.135
rs2287887	19	7733955	CLEC4M	C	A	DOM	746	0.9668	1.034	0.191	0.6649	1.406	0.7113	1.504	-0.1768	0.8597	289.719
rs868876	19	7737226	CLEC4M	A	T	DOM	747	1.201	0.8324	0.198	0.815	1.771	0.5647	1.227	0.9264	0.3542	119.365
rs475896	19	7737429	CLEC4M	C	G	DOM	749	1.511	0.6619	0.2231	0.9755	2.339	0.4274	1.025	1.849	0.06447	21.7264
rs558705	19	7738183	CLEC4M	T	C	DOM	744	0.6619	1.511	0.2575	0.3996	1.096	0.9121	2.503	-1.603	0.109	36.733
rs557094	19	7738286	CLEC4M	G	C	DOM	746	1.353	0.7393	0.2211	0.8769	2.086	0.4793	1.14	1.366	0.1719	57.9303
rs2161525	19	7738664	CLEC4M	G	A	DOM	745	1.029	0.9714	0.2054	0.6884	1.54	0.6495	1.453	0.1415	0.8875	299.087
rs8113469	19	7738959	CLEC4M	G	A	DOM	742	0.8718	1.147	0.1944	0.5956	1.276	0.7837	1.679	-0.7059	0.4803	161.861
rs12610506	19	7739071	CLEC4M	A	G	DOM	748	1.058	0.9453	0.1994	0.7157	1.564	0.6395	1.397	0.2823	0.7777	262.085
rs3745376	19	7739690	CLEC4M	A	C	DOM	747	0.9537	1.049	0.2104	0.6314	1.441	0.6942	1.584	-0.2253	0.8218	276.947
rs15282	19	7740274	CLEC4M	T	C	DOM	749	1.429	0.7	0.1925	0.9797	2.083	0.48	1.021	1.854	0.0638	21.5006
rs2304207	19	54859538	IRF3	C	G	DOM	747	0.7137	1.401	0.2135	0.4697	1.085	0.9221	2.129	-1.58	0.1141	38.4517
rs2304204	19	54860832	IRF3	C	T	DOM	748	1.003	0.9967	0.192	0.6886	1.462	0.684	1.452	0.01734	0.9862	332.349
rs752118	20	44180145	CD40	A	G	DOM	746	0.9895	1.011	0.1983	0.6708	1.46	0.6851	1.491	-0.05308	0.9577	322.745
rs745307	20	44180493	CD40	T	C	DOM	743	0.7756	1.289	0.2009	0.5232	1.15	0.8697	1.911	-1.265	0.2058	69.3546
rs3765457	20	44190620	CD40	G	A	DOM	748	0.9655	1.036	0.2275	0.6181	1.508	0.6631	1.618	-0.1545	0.8772	295.616
rs3765459	20	44190814	CD40	A	G	DOM	744	1.061	0.9424	0.1994	0.7178	1.569	0.6375	1.393	0.2976	0.766	258.142
rs11569345	20	44191928	CD40	A	G	DOM	749	0.7678	1.302	0.4239	0.3345	1.762	0.5674	2.99	-0.6233	0.5331	179.655
rs11569348	20	44192680	CD40	A	C	DOM	745	0.7609	1.314	0.2464	0.4694	1.233	0.8108	2.13	-1.109	0.2675	90.1475
rs2226299	21	33620794	IFNAR1	A	G	DOM	742	1.135	0.8813	0.2045	0.7599	1.694	0.5902	1.316	0.6178	0.5367	180.868
rs2252930	21	33626071	IFNAR1	C	G	DOM	749	0.7339	1.363	0.1947	0.5011	1.075	0.9303	1.996	-1.589	0.1121	37.7777
rs2252931	21	33626190	IFNAR1	A	G	DOM	749	0.7248	1.38	0.1956	0.494	1.063	0.9403	2.024	-1.645	0.09988	33.6596
rs17643419	21	33633668	IFNAR1	A	G	DOM	749	0.9151	1.093	0.281	0.5276	1.587	0.63	1.895	-0.3158	0.7521	253.458
rs2253923	21	33634289	IFNAR1	A	T	DOM	750	1.261	0.7932	0.199	0.8536	1.862	0.537	1.171	1.165	0.2442	82.2954
rs2257167	21	33637569	IFNAR1	G	C	DOM	747	1.31	0.7633	0.212	0.8646	1.985	0.5038	1.157	1.274	0.2027	68.3099
rs12483293	21	33638659	IFNAR1	C	A	DOM	748	1.079	0.927	0.1927	0.7394	1.574	0.6355	1.352	0.3931	0.6942	233.945
rs2243600	21	33645531	IFNAR1	A	C	DOM	749	0.9791	1.021	0.1938	0.6697	1.431	0.6986	1.493	-0.1089	0.9133	307.782
rs2834202	21	33652824	IFNAR1	G	A	DOM	745	0.9171	1.09	0.1958	0.6249	1.346	0.7429	1.6	-0.4419	0.6585	221.915
rs9808753	21	33709182	IFNGR2	G	A	DOM	748	1.166	0.8576	0.2114	0.7704	1.765	0.5666	1.298	0.7266	0.4675	157.548
rs11910627	21	33721220	IFNGR2	G	C	DOM	748	0.6643	1.505	0.1944	0.4539	0.9724	1.028	2.203	-2.104	0.03538	11.9231
rs1059293	21	33731563	IFNGR2	A	G	DOM	750	1.724	0.58	0.2328	1.092	2.721	0.3675	0.9153	2.34	0.01929	6.50073
rs2071430	21	41719935	MX1	0	C	DOM	738	NA	NA	NA	NA	NA	NA	NA	NA	NA	NA
rs7280422	21	41723437	MX1	C	G	DOM	744	0.9902	1.01	0.2123	0.6531	1.501	0.6661	1.531	-0.04653	0.9629	324.497
rs455599	21	41726549	MX1	G	A	DOM	749	1.948	0.5133	0.3167	1.047	3.624	0.2759	0.9548	2.106	0.0352	11.8624
rs457347	21	41726740	MX1	G	A	DOM	746	1.992	0.502	0.3173	1.07	3.71	0.2695	0.935	2.172	0.02987	10.0662
rs468672	21	41728034	MX1	A	T	DOM	734	1.806	0.5537	0.2932	1.017	3.208	0.3117	0.9836	2.016	0.04376	14.7471
rs2838036	21	41729610	MX1	A	T	DOM	748	1.427	0.7008	0.399	0.6529	3.119	0.3206	1.532	0.8912	0.3728	125.634
rs8132871	21	41732690	MX1	A	G	DOM	745	0.7725	1.294	0.2274	0.4947	1.206	0.8289	2.022	-1.135	0.2565	86.4405
rs467558	21	41733265	MX1	G	A	DOM	743	1.427	0.7006	0.274	0.8342	2.442	0.4094	1.199	1.298	0.1942	65.4454
rs467960	21	41734761	MX1	G	A	DOM	750	0.932	1.073	0.2915	0.5263	1.65	0.6059	1.9	-0.2416	0.8091	272.667
rs469390	21	41739800	MX1	G	A	DOM	750	0.9635	1.038	0.2887	0.5472	1.697	0.5894	1.827	-0.1287	0.8976	302.491
rs7277299	21	41740660	MX1	A	C	DOM	749	1.069	0.9355	0.2936	0.6012	1.9	0.5262	1.663	0.227	0.8204	276.475
rs467639	21	41741434	MX1	A	T	DOM	746	1.326	0.7541	0.2633	0.7915	2.222	0.4501	1.263	1.072	0.2837	95.6069
rs2070229	21	41742983	MX1	G	A	DOM	748	1.549	0.6457	0.2699	0.9124	2.629	0.3804	1.096	1.62	0.1052	35.4524
rs469218	21	41743564	MX1	A	G	DOM	695	1.159	0.8628	0.4053	0.5237	2.565	0.3899	1.909	0.3641	0.7158	241.225
rs3737399	21	41745242	MX1	A	G	DOM	744	0.838	1.193	0.2889	0.4757	1.476	0.6775	2.102	-0.6119	0.5406	182.182
rs1050008	21	41746531	MX1	G	A	DOM	749	0.8073	1.239	0.2449	0.4996	1.305	0.7665	2.002	-0.8742	0.382	128.734
rs467593	21	41748421	MX1	G	A	DOM	745	1.508	0.6629	0.2736	0.8824	2.579	0.3878	1.133	1.503	0.1329	44.7873
rs468811	21	41751716	MX1	A	G	DOM	749	0.9195	1.088	0.231	0.5846	1.446	0.6915	1.711	-0.3634	0.7163	241.393
rs13433394	21	41753780	MX1	A	G	DOM	748	1.257	0.7955	0.2095	0.8337	1.895	0.5276	1.199	1.092	0.2749	92.6413
rs4819387	21	44471630	B7H2	A	G	DOM	750	1.336	0.7487	0.2198	0.8681	2.055	0.4866	1.152	1.317	0.1879	63.3223
rs4819388	21	44471849	B7H2	A	G	DOM	746	1.155	0.8661	0.1934	0.7903	1.687	0.5928	1.265	0.7432	0.4574	154.144
rs11558819	21	44481202	B7H2	T	C	DOM	747	1.041	0.9607	0.1912	0.7156	1.514	0.6605	1.397	0.2095	0.8341	281.092
rs378299	21	44485771	B7H2	C	T	DOM	737	0.7899	1.266	0.2076	0.5258	1.187	0.8427	1.902	-1.136	0.256	86.272
Legend
SNP	Single Nucleotide Polymorphisms
CHR	Chromosome
Position	Genomic Position
Gene	HUGO gene name
Minor Allele	Minor allele according to the frequency reported for this dataset
Major Allele	Major allele according to the frequency reported for this dataset
TEST	Association test performed
n	Number of individuals included in the analysis
OR Minor Allele	Odds ratio using the minor allele
OR Major Allele	Odds ratio using the major allele
SE	Standard Error
L95 Minor Allele	Lower 95% Confidence Interval for the odds ratio calculated for the minor allele
U95 Minor Allele	Upper 95% Confidence Interval for the odds ratio calculated for the minor allele
L95 Major Allele	Lower 95% Confidence Interval for the odds ratio calculated for the major allele
U95 Major Allele	Upper 95% Confidence Interval for the odds ratio calculated for the major allele
STAT	Coefficient t-statistic
P-value	Asymptotic p-value for t-statistic
Bonferroni p-value	Bonferroni corrected p-value
