# Supplementary material for: Host Genetic Risk Factors for West Nile Virus Infection and Disease Progression
Source: PLoS One. 2011 Sep 15;6(9):e24745. doi: 10.1371/journal.pone.0024745 (PMC3174177; doi:10.1371/journal.pone.0024745)
Supplement: Table S15 — WNE/P vs. WNF/M logistic regression analysis results for a recessive model of inheritance. (XLS) [file pone.0024745.s015.xls]

## Sheet: Sheet1
Table S15. WNE/P vs. WNF/M logistic regression analysis results for a recessive model of inheritance. Odds Ratios were calculated using logistic regression. The first five PC's were included as covariates to control for population stratification. P-values were corrected for multiple tests using the Bonferroni correction.
SNP	CHR	Position	Gene	Minor Allele	Major Allele	TEST	n	OR Minor Allele	OR Major Allele	SE	L95 Minor Allele	U95 Minor Allele	L95 Major Allele	U95 Major Allele	STAT	P-value	Bonferroni P-Value
rs2254002	1	65074257	JAK1	T	G	REC	748	0.5969	1.675	0.3558	0.2972	1.199	0.8341	3.365	-1.45	0.147	49.539
rs4916004	1	65076098	JAK1	A	G	REC	747	1.441	0.694	0.8539	0.2703	7.681	0.1302	3.7	0.4278	0.6688	225.386
rs310244	1	65078465	JAK1	T	C	REC	747	0.441	2.268	0.6576	0.1215	1.6	0.6249	8.229	-1.245	0.2131	71.8147
rs310247	1	65079997	JAK1	T	C	REC	747	0.7562	1.322	0.3214	0.4027	1.42	0.7043	2.483	-0.8693	0.3847	129.644
rs2230587	1	65083850	JAK1	T	C	REC	749	1.808	0.5532	0.5716	0.5897	5.542	0.1804	1.696	1.036	0.3002	101.167
rs10789166	1	65085401	JAK1	G	A	REC	749	0.8708	1.148	0.6058	0.2656	2.855	0.3503	3.765	-0.2284	0.8193	276.104
rs310219	1	65087886	JAK1	T	C	REC	746	0.7592	1.317	0.4592	0.3087	1.867	0.5356	3.24	-0.6001	0.5485	184.844
rs188698	1	65091172	JAK1	C	T	REC	749	1.159	0.8625	0.3695	0.562	2.392	0.4181	1.779	0.4003	0.689	232.193
rs2256298	1	65103270	JAK1	T	C	REC	742	2.147	0.4658	0.3699	1.04	4.432	0.2256	0.9617	2.065	0.03888	13.1026
rs11585932	1	65107683	JAK1	G	A	REC	742	2.837e-09	352500000	14040	0	inf	0	inf	-0.001402	0.9989	336.629
rs12135754	1	65115093	JAK1	C	A	REC	749	0.602	1.661	1.092	0.07085	5.115	0.1955	14.11	-0.4649	0.642	216.354
rs310201	1	65122196	JAK1	C	T	REC	749	0.6751	1.481	0.4504	0.2792	1.632	0.6127	3.581	-0.8723	0.383	129.071
rs310199	1	65122710	JAK1	C	T	REC	749	0.6112	1.636	0.3757	0.2927	1.276	0.7834	3.417	-1.31	0.1901	64.0637
rs310198	1	65123656	JAK1	A	G	REC	747	0.7774	1.286	0.819	0.1562	3.87	0.2584	6.404	-0.3074	0.7585	255.614
rs10802189	1	116858253	CD58	A	G	REC	745	1.056	0.9474	0.2937	0.5936	1.877	0.5327	1.685	0.1841	0.8539	287.764
rs17036001	1	116916652	CD58	A	G	REC	742	2.222e-09	449900000	24380	0	inf	0	inf	-0.0008173	0.9993	336.764
rs1335531	1	116916900	CD58	G	C	REC	743	0.8631	1.159	0.4053	0.39	1.91	0.5235	2.564	-0.3632	0.7165	241.46
rs6701046	1	117099257	CD2	G	A	REC	745	1.253	0.798	0.4186	0.5517	2.847	0.3513	1.813	0.5391	0.5898	198.763
rs3136705	1	117104923	CD2	A	G	REC	749	1.091	0.9165	0.6623	0.298	3.996	0.2503	3.356	0.1317	0.8952	301.682
rs798043	1	117105020	CD2	T	C	REC	749	0.8187	1.222	0.4611	0.3316	2.021	0.4948	3.016	-0.4339	0.6643	223.869
rs1801274	1	159746369	FCGR2A	T	C	REC	749	1.099	0.9097	0.2141	0.7226	1.672	0.598	1.384	0.4423	0.6583	221.847
rs627839	1	180808704	RNASEL	A	C	REC	747	1.518	0.6586	0.2294	0.9685	2.38	0.4201	1.032	1.821	0.06867	23.1418
rs11072	1	180809954	RNASEL	C	T	REC	745	0.6024	1.66	0.3899	0.2805	1.294	0.7731	3.565	-1.3	0.1936	65.2432
rs672527	1	180811844	RNASEL	A	G	REC	748	1.825	0.548	0.3234	0.9681	3.439	0.2907	1.033	1.86	0.06293	21.2074
rs533259	1	180815642	RNASEL	T	C	REC	746	3.973	0.2517	1.036	0.5216	30.26	0.03305	1.917	1.332	0.183	61.671
rs627928	1	180817960	RNASEL	T	G	REC	750	0.6596	1.516	0.2529	0.4018	1.083	0.9234	2.489	-1.645	0.09998	33.6933
rs486907	1	180821180	RNASEL	T	C	REC	750	1.249	0.8006	0.2904	0.707	2.207	0.4531	1.415	0.7658	0.4438	149.561
rs3024498	1	205008152	IL10	C	T	REC	744	0.5343	1.872	0.493	0.2033	1.404	0.7122	4.92	-1.271	0.2036	68.6132
rs3024496	1	205008487	IL10	C	T	REC	746	0.9288	1.077	0.2413	0.5788	1.49	0.671	1.728	-0.3061	0.7595	255.951
rs3024509	1	205009920	IL10	C	T	REC	747	6920000000	1.445e-10	24380	0	inf	0	inf	0.0009294	0.9993	336.764
rs3021094	1	205011575	IL10	G	T	REC	750	0.9885	1.012	1.144	0.105	9.305	0.1075	9.522	-0.0101	0.9919	334.27
rs1800871	1	205013257	IL10	T	C	REC	746	0.8739	1.144	0.3896	0.4072	1.876	0.5332	2.456	-0.3458	0.7295	245.842
rs1800896	1	205013520	IL10	C	T	REC	748	0.9243	1.082	0.2423	0.5748	1.486	0.6728	1.74	-0.3246	0.7455	251.234
rs3770768	2	37199655	EIF2AK2	T	C	REC	748	0.2521	3.967	1.034	0.03323	1.913	0.5228	30.1	-1.333	0.1826	61.5362
rs4648212	2	37206515	EIF2AK2	T	C	REC	746	2.65e-09	377300000	17200	0	inf	0	inf	-0.001148	0.9991	336.697
rs4670185	2	37209038	EIF2AK2	G	A	REC	749	1.427	0.7008	1.133	0.1549	13.14	0.07609	6.454	0.3139	0.7536	253.963
rs4648186	2	37220611	EIF2AK2	T	C	REC	747	0.5602	1.785	0.7591	0.1265	2.48	0.4032	7.904	-0.7634	0.4452	150.032
rs4648184	2	37220999	EIF2AK2	A	T	REC	750	NA	NA	NA	NA	NA	NA	NA	NA	NA	NA
rs2373114	2	37226754	EIF2AK2	A	G	REC	745	1.38	0.7244	0.8609	0.2554	7.461	0.134	3.915	0.3745	0.708	238.596
rs2254958	2	37229795	EIF2AK2	T	C	REC	744	1.442	0.6933	0.2455	0.8916	2.334	0.4285	1.122	1.493	0.1356	45.6972
rs12712526	2	37236819	EIF2AK2	G	A	REC	739	1.37	0.7297	0.223	0.8853	2.121	0.4714	1.13	1.413	0.1575	53.0775
rs7340267	2	37237964	EIF2AK2	G	A	REC	737	1.399	0.7147	0.223	0.9037	2.166	0.4616	1.107	1.506	0.1321	44.5177
rs1990760	2	162832297	IFIH1	G	A	REC	748	0.687	1.456	0.2796	0.3972	1.188	0.8415	2.518	-1.343	0.1793	60.4241
rs3747517	2	162837070	IFIH1	T	C	REC	748	0.6735	1.485	0.3964	0.3097	1.465	0.6827	3.229	-0.9972	0.3187	107.402
rs13023380	2	162862609	IFIH1	A	G	REC	745	1.577	0.6339	0.2056	1.054	2.36	0.4237	0.9486	2.217	0.02665	8.98105
rs17715343	2	162875992	IFIH1	G	C	REC	749	2.749e-09	363800000	17170	0	inf	0	inf	-0.001148	0.9991	336.697
rs2059691	2	179010130	PRKRA	A	G	REC	748	0.7182	1.392	0.3772	0.3429	1.504	0.6647	2.916	-0.8774	0.3803	128.161
rs2288320	2	179016748	PRKRA	C	A	REC	746	0.5932	1.686	0.7603	0.1337	2.632	0.3799	7.481	-0.6869	0.4921	165.838
rs3752689	2	179020859	PRKRA	G	A	REC	744	1.721	0.5812	0.4317	0.7383	4.01	0.2494	1.354	1.257	0.2087	70.3319
rs3771300	2	191543841	STAT1	G	T	REC	748	0.7615	1.313	0.2322	0.4831	1.2	0.8331	2.07	-1.173	0.2406	81.0822
rs2066804	2	191550004	STAT1	T	C	REC	748	0.3183	3.142	0.6106	0.09618	1.053	0.9494	10.4	-1.875	0.06081	20.493
rs12693591	2	191568747	STAT1	A	C	REC	750	1.988	0.5029	0.4921	0.7578	5.217	0.1917	1.32	1.396	0.1626	54.7962
rs10173099	2	191575577	STAT1	A	G	REC	750	1.389	0.7198	0.2744	0.8114	2.379	0.4203	1.232	1.198	0.2308	77.7796
rs1879877	2	204278245	CD28	T	G	REC	747	0.9642	1.037	0.3558	0.4801	1.936	0.5164	2.083	-0.1026	0.9183	309.467
rs3181096	2	204278337	CD28	A	G	REC	718	1.577	0.6341	0.2506	0.965	2.577	0.388	1.036	1.818	0.06907	23.2766
rs3116494	2	204300266	CD28	G	A	REC	749	1.017	0.9836	0.3866	0.4765	2.169	0.4611	2.099	0.04264	0.966	325.542
rs16840252	2	204439764	CTLA4	A	G	REC	748	0.7044	1.42	0.6333	0.2036	2.437	0.4103	4.912	-0.5533	0.5801	195.494
rs11571317	2	204440253	CTLA4	A	G	REC	750	0.6966	1.436	1.09	0.08223	5.9	0.1695	12.16	-0.3317	0.7401	249.414
rs5742909	2	204440592	CTLA4	A	G	REC	746	2.126	0.4704	0.8515	0.4006	11.28	0.08865	2.496	0.8857	0.3758	126.645
rs41265961	2	204444106	CTLA4	A	G	REC	749	3.215e-09	311100000	17240	0	inf	0	inf	-0.001135	0.9991	336.697
rs11883722	2	204509090	ICOS	A	G	REC	738	1.514	0.6605	0.4338	0.6469	3.543	0.2822	1.546	0.9561	0.339	114.243
rs4264550	2	204529739	ICOS	A	G	REC	748	0.5193	1.926	1.069	0.06392	4.219	0.237	15.65	-0.613	0.5398	181.913
rs10183087	2	204532569	ICOS	C	A	REC	749	0.645	1.55	0.494	0.2449	1.698	0.5888	4.082	-0.8878	0.3747	126.274
rs10932035	2	204532897	ICOS	A	G	REC	750	1.561	0.6407	0.8532	0.2931	8.311	0.1203	3.411	0.5218	0.6018	202.807
rs6705653	2	242442232	PDCD1	T	C	REC	740	0.8284	1.207	0.2586	0.499	1.375	0.7272	2.004	-0.7279	0.4667	157.278
PDCD1_008885	2	242442870	PCDC1	C	G	REC	740	2.587e-09	386500000	24380	0	inf	0	inf	-0.0008111	0.9994	336.798
rs7419333	2	242443985	PDCD1	G	C	REC	739	1.137	0.8796	0.3092	0.6202	2.084	0.4799	1.612	0.4149	0.6782	228.553
rs4988457	3	38157140	MYD88	G	C	REC	746	2.156e-09	463800000	17190	0	inf	0	inf	-0.001161	0.9991	336.697
rs7744	3	38159025	MYD88	G	A	REC	750	2.105e-09	475000000	5545	0	inf	0	inf	-0.003603	0.9971	336.023
rs6853	3	38159374	MYD88	G	A	REC	750	2.769	0.3611	0.6671	0.7491	10.24	0.09769	1.335	1.527	0.1268	42.7316
rs1799988	3	46387263	CCR5	A	G	REC	742	0.9589	1.043	0.2484	0.5892	1.56	0.6409	1.697	-0.169	0.8658	291.775
rs352140	3	52231737	TLR9	G	A	REC	747	0.9755	1.025	0.2267	0.6255	1.521	0.6573	1.599	-0.1095	0.9128	307.614
rs187084	3	52236071	TLR9	C	T	REC	747	0.4821	2.074	0.29	0.2731	0.8511	1.175	3.661	-2.516	0.01187	4.00019
rs17281703	3	120726239	CD80	A	G	REC	747	0.8258	1.211	0.7788	0.1795	3.8	0.2631	5.572	-0.2457	0.8059	271.588
rs1599796	3	120726624	CD80	A	G	REC	747	1.366	0.7322	0.449	0.5664	3.293	0.3037	1.765	0.6942	0.4876	164.321
rs7628626	3	120727111	CD80	A	C	REC	750	1.667	0.6	0.4573	0.6802	4.084	0.2449	1.47	1.117	0.2639	88.9343
rs2629396	3	120731657	CD80	G	T	REC	749	1.653	0.6049	0.2385	1.036	2.638	0.3791	0.9654	2.108	0.03507	11.8186
rs2228017	3	120746370	CD80	A	G	REC	749	1.879	0.5322	0.3008	1.042	3.388	0.2951	0.9596	2.097	0.036	12.132
rs9282638	3	120746460	CD80	C	T	REC	749	0.5346	1.871	0.7567	0.1213	2.356	0.4245	8.244	-0.8276	0.4079	137.462
rs16829980	3	120761158	CD80	G	A	REC	743	0.5608	1.783	1.085	0.06691	4.7	0.2128	14.94	-0.5332	0.5939	200.144
rs16829984	3	120761230	CD80	C	G	REC	747	0.3749	2.667	1.057	0.04726	2.974	0.3362	21.16	-0.9285	0.3532	119.028
rs1880661	3	120761538	CD80	T	C	REC	749	0.9788	1.022	0.2321	0.621	1.543	0.6482	1.61	-0.0923	0.9265	312.231
CD80_035889	3	120795177	CD80	A	G	REC	747	0.7526	1.329	0.4956	0.2849	1.988	0.503	3.51	-0.5734	0.5664	190.877
rs2681417	3	123307887	CD86	G	A	REC	750	1.38	0.7247	1.175	0.1378	13.82	0.07238	7.256	0.274	0.7841	264.242
rs1129055	3	123321009	CD86	A	G	REC	748	1.266	0.7897	0.3725	0.6102	2.628	0.3805	1.639	0.6338	0.5262	177.329
rs17281995	3	123322331	CD86	G	C	REC	750	1.64	0.6098	0.6892	0.4248	6.332	0.1579	2.354	0.7177	0.4729	159.367
rs2305619	3	158637555	PTX3	A	G	REC	744	0.9991	1.001	0.2268	0.6405	1.558	0.6417	1.561	-0.00404	0.9968	335.922
rs3845978	3	158642388	PTX3	A	G	REC	748	4.96e-09	201600000	24380	0	inf	0	inf	-0.0007844	0.9994	336.798
rs3911403	3	158644821	PTX3	T	A	REC	746	0.4722	2.118	1.118	0.05275	4.227	0.2366	18.96	-0.671	0.5022	169.241
rs3921	4	77161967	CXCL10	C	G	REC	746	1.078	0.9275	0.2414	0.6717	1.731	0.5778	1.489	0.3116	0.7554	254.57
rs4256246	4	77164546	CXCL10	A	G	REC	747	0.5956	1.679	0.761	0.134	2.647	0.3778	7.462	-0.681	0.4959	167.118
rs230525	4	103677907	NFKB1	G	A	REC	748	0.9831	1.017	0.3173	0.5279	1.831	0.5462	1.894	-0.05377	0.9571	322.543
rs4648050	4	103733779	NFKB1	G	A	REC	746	1.214	0.8237	0.3127	0.6578	2.241	0.4463	1.52	0.6204	0.535	180.295
rs4648095	4	103746914	NFKB1	G	A	REC	749	2.652e-09	377000000	24380	0	inf	0	inf	-0.0008101	0.9994	336.798
rs1049253	4	185785945	CASP3	C	T	REC	747	2.25	0.4444	0.4211	0.9859	5.136	0.1947	1.014	1.926	0.05409	18.2283
rs2705897	4	185790092	CASP3	A	C	REC	747	1.412	0.7083	0.3393	0.726	2.745	0.3642	1.377	1.016	0.3095	104.302
rs2720376	4	185791294	CASP3	G	A	REC	748	0.9716	1.029	0.2383	0.6091	1.55	0.6452	1.642	-0.1207	0.9039	304.614
rs2705901	4	185796481	CASP3	G	C	REC	749	0.6917	1.446	0.6479	0.1943	2.463	0.406	5.147	-0.5689	0.5695	191.922
rs4647610	4	185804925	CASP3	T	C	REC	749	0.8332	1.2	0.7797	0.1808	3.841	0.2604	5.532	-0.2341	0.8149	274.621
rs2720378	4	185805107	CASP3	C	G	REC	738	1.072	0.9331	0.3399	0.5505	2.086	0.4793	1.817	0.2036	0.8386	282.608
rs4647603	4	185806724	CASP3	T	C	REC	727	2.956	0.3383	0.583	0.9431	9.267	0.1079	1.06	1.859	0.06297	21.2209
rs3775296	4	187234761	TLR3	T	G	REC	750	0.7747	1.291	0.5001	0.2907	2.064	0.4844	3.44	-0.5105	0.6097	205.469
rs1879026	4	187237315	TLR3	T	G	REC	748	1.679	0.5956	0.5398	0.5829	4.837	0.2067	1.716	0.9601	0.337	113.569
rs3775291	4	187241068	TLR3	T	C	REC	747	1.004	0.9961	0.3408	0.5148	1.958	0.5108	1.942	0.01148	0.9908	333.9
rs3775290	4	187241211	TLR3	T	C	REC	750	0.8385	1.193	0.3334	0.4362	1.612	0.6204	2.292	-0.5281	0.5974	201.324
rs2069187	5	54433806	GZMA	C	T	REC	749	2.816e-09	355100000	5182	0	inf	0	inf	-0.003799	0.997	335.989
rs1051846	5	54439814	GZMA	C	G	REC	749	3.349e-09	298600000	9948	0	inf	0	inf	-0.001962	0.9984	336.461
rs839	5	131847025	IRF1	T	C	REC	699	1.364	0.733	0.3081	0.7458	2.495	0.4007	1.341	1.008	0.3135	105.65
rs2070729	5	131847820	IRF1	T	G	REC	742	1.378	0.7256	0.2344	0.8706	2.182	0.4584	1.149	1.369	0.1711	57.6607
rs17622656	5	131848896	IRF1	A	G	REC	743	1.046	0.9563	0.2899	0.5924	1.846	0.5418	1.688	0.1541	0.8775	295.717
rs1800630	6	31650455	TNF	A	C	REC	744	1.351	0.7402	0.5371	0.4715	3.871	0.2583	2.121	0.5601	0.5754	193.91
rs3093662	6	31652168	TNF	G	A	REC	743	3.44e-09	290700000	17240	0	inf	0	inf	-0.001131	0.9991	336.697
rs11914	6	137561281	IFNGR1	G	T	REC	747	2.141	0.4671	0.5103	0.7874	5.82	0.1718	1.27	1.492	0.1358	45.7646
rs3799488	6	137561473	IFNGR1	G	A	REC	748	0.1678	5.959	1.07	0.0206	1.367	0.7318	48.53	-1.668	0.09529	32.1127
rs1327474	6	137582768	IFNGR1	C	T	REC	744	1.063	0.9412	0.2452	0.6571	1.718	0.5821	1.522	0.2474	0.8046	271.15
rs752637	7	128366656	IRF5	T	C	REC	745	1.009	0.9915	0.2708	0.5932	1.715	0.5832	1.686	0.03156	0.9748	328.508
rs3807306	7	128367916	IRF5	T	G	REC	745	0.7523	1.329	0.2526	0.4586	1.234	0.8102	2.181	-1.127	0.2598	87.5526
rs1874328	7	128372340	IRF5	C	T	REC	747	0.8152	1.227	0.3034	0.4497	1.478	0.6768	2.224	-0.6735	0.5006	168.702
rs10108662	8	39899146	INDO	A	C	REC	747	1.555	0.6429	0.2794	0.8995	2.69	0.3718	1.112	1.581	0.1139	38.3843
rs3739319	8	39904478	INDO	A	G	REC	749	2.073	0.4823	0.2379	1.301	3.305	0.3025	0.7688	3.065	0.002179	0.734323
rs268561	8	71656476	TRAM1	G	A	REC	748	1.115	0.8972	0.2994	0.6197	2.004	0.4989	1.614	0.3622	0.7172	241.696
rs7011101	8	71664028	TRAM1	C	A	REC	748	0.4173	2.396	1.07	0.05127	3.397	0.2944	19.5	-0.8169	0.414	139.518
rs3816745	8	71669188	TRAM1	C	G	REC	749	1.22	0.8195	0.2555	0.7395	2.014	0.4966	1.352	0.779	0.436	146.932
rs17686100	8	71669566	TRAM1	G	A	REC	750	1.01	0.9902	1.137	0.1087	9.384	0.1066	9.201	0.008632	0.9931	334.675
rs268594	8	71675684	TRAM1	A	G	REC	745	0.8545	1.17	0.3663	0.4168	1.752	0.5709	2.399	-0.4294	0.6676	224.981
rs268598	8	71677425	TRAM1	G	A	REC	748	2.931e-09	341100000	12120	0	inf	0	inf	-0.001621	0.9987	336.562
rs268600	8	71680925	TRAM1	G	A	REC	715	5.486e-09	182300000	24380	0	inf	0	inf	-0.0007802	0.9994	336.798
rs10429491	9	5040706	JAK2	A	G	REC	748	1.23	0.8131	0.3372	0.6351	2.382	0.4199	1.575	0.6136	0.5395	181.811
rs2230724	9	5071780	JAK2	G	A	REC	747	0.7687	1.301	0.2384	0.4817	1.227	0.8153	2.076	-1.103	0.2698	90.9226
rs12340866	9	5084185	JAK2	A	G	REC	746	1.287	0.7771	0.3653	0.6288	2.633	0.3798	1.59	0.6901	0.4901	165.164
rs3780378	9	5102288	JAK2	G	A	REC	745	0.9127	1.096	0.2373	0.5732	1.453	0.6882	1.745	-0.3852	0.7001	235.934
rs3780379	9	5102519	JAK2	A	G	REC	744	1.082	0.9243	0.5176	0.3923	2.984	0.3351	2.549	0.1521	0.8791	296.257
rs10815160	9	5106616	JAK2	C	A	REC	747	1.35	0.7406	0.3542	0.6744	2.704	0.3699	1.483	0.8478	0.3965	133.62
rs822336	9	5438690	PDCD1L1	G	C	REC	747	1.191	0.8396	0.2343	0.7524	1.885	0.5304	1.329	0.7461	0.4556	153.537
rs12002985	9	5446587	PDCD1L1	G	C	REC	749	0.8662	1.154	0.2435	0.5375	1.396	0.7163	1.86	-0.5898	0.5553	187.136
rs17804441	9	5447733	PDCD1L1	G	A	REC	748	1.304	0.7671	0.3924	0.6041	2.813	0.3555	1.655	0.6756	0.4993	168.264
rs2297137	9	5455732	PDCD1L1	T	C	REC	734	0.2534	3.946	0.7388	0.05957	1.078	0.9275	16.79	-1.858	0.06315	21.2815
PDCD1L1_017464	9	5456085	PDCD1L	G	A	REC	747	1.705	0.5864	0.4051	0.7708	3.773	0.265	1.297	1.317	0.1877	63.2549
PDCD1L1_019180	9	5457801	PDCD1L1	A	G	REC	750	1.834	0.5453	1.254	0.1569	21.43	0.04667	6.373	0.4834	0.6288	211.906
rs2297136	9	5457955	PDCD1L1	C	T	REC	748	1.209	0.8272	0.2197	0.7859	1.86	0.5378	1.272	0.8633	0.388	130.756
rs4143815	9	5458257	PDCD1L1	C	G	REC	745	0.7031	1.422	0.3959	0.3236	1.528	0.6546	3.09	-0.8898	0.3736	125.903
rs16923189	9	5500644	PDCD1LG2	G	A	REC	748	1.228	0.8141	0.3227	0.6526	2.312	0.4325	1.532	0.6374	0.5239	176.554
rs7854413	9	5547708	PDCD1LG2	G	A	REC	749	0.9221	1.085	0.6641	0.2509	3.389	0.2951	3.986	-0.1222	0.9027	304.21
rs7852996	9	5559860	PDCD1LG2	T	A	REC	747	1.137	0.8794	0.6804	0.2997	4.315	0.2318	3.337	0.189	0.8501	286.484
rs1051922	9	21067716	IFNB1	T	C	REC	748	1.321	0.757	0.3072	0.7235	2.412	0.4146	1.382	0.9062	0.3648	122.938
rs28383793	9	21430416	IFNA	G	A	REC	750	7794000000	1.283e-10	24380	0	inf	0	inf	0.0009343	0.9993	336.764
rs12685904	9	21431310	IFNA	C	A	REC	747	2.235e-09	447300000	17230	0	inf	0	inf	-0.001156	0.9991	336.697
rs10985085	9	122705118	TRAF1	A	G	REC	749	4427000000	2.259e-10	24380	0	inf	0	inf	0.0009111	0.9993	336.764
rs4836834	9	122705722	TRAF1	T	A	REC	750	1.291	0.7744	0.2343	0.8158	2.044	0.4892	1.226	1.091	0.2752	92.7424
rs2239657	9	122711341	TRAF1	G	A	REC	741	1.034	0.9671	0.2787	0.5988	1.786	0.56	1.67	0.1201	0.9044	304.783
rs13440146	9	122721272	TRAF1	A	C	REC	739	2.563e-09	390200000	10880	0	inf	0	inf	-0.001819	0.9985	336.495
rs10824792	10	54196212	MBL2	G	A	REC	747	1.515	0.6601	0.2398	0.9468	2.424	0.4125	1.056	1.732	0.08327	28.062
rs11595876	10	54196768	MBL2	G	A	REC	750	1.192	0.8392	1.126	0.131	10.84	0.09228	7.632	0.1556	0.8763	295.313
rs930507	10	54198272	MBL2	G	C	REC	747	0.8825	1.133	0.5682	0.2898	2.688	0.3721	3.451	-0.2201	0.8258	278.295
rs1838066	10	54199331	MBL2	G	A	REC	749	0.7186	1.392	0.3108	0.3908	1.322	0.7567	2.559	-1.063	0.2878	96.9886
rs10824793	10	54199486	MBL2	G	A	REC	749	1.381	0.7243	0.2239	0.8902	2.141	0.467	1.123	1.441	0.1497	50.4489
rs4647964	10	54201105	MBL2	G	G	REC	715	NA	NA	NA	NA	NA	NA	NA	NA	NA	NA
rs1800450	10	54201241	MBL2	T	C	REC	750	2.146	0.4659	0.613	0.6455	7.135	0.1401	1.549	1.246	0.2128	71.7136
rs1889490	10	72027719	PRF1	T	C	REC	746	0.7705	1.298	0.2626	0.4605	1.289	0.7757	2.171	-0.9928	0.3208	108.11
rs35069510	10	72032901	PRF1	T	C	REC	744	1.516	0.6596	1.129	0.166	13.85	0.07221	6.026	0.3687	0.7124	240.079
rs1800682	10	90739943	FAS	C	T	REC	745	1.304	0.7671	0.2262	0.8368	2.031	0.4924	1.195	1.172	0.2411	81.2507
rs2234978	10	90761809	FAS	A	G	REC	746	0.9114	1.097	0.347	0.4617	1.799	0.5558	2.166	-0.2674	0.7892	265.96
rs1051070	10	90764752	FAS	T	A	REC	743	3.818	0.2619	1.009	0.5283	27.58	0.03625	1.893	1.328	0.1843	62.1091
rs17468739	10	91055929	IFIT2	C	A	REC	746	0.4919	2.033	0.7566	0.1116	2.167	0.4614	8.958	-0.9378	0.3484	117.411
rs2070845	10	91056055	IFIT2	G	A	REC	748	1.101	0.9083	0.3727	0.5304	2.286	0.4375	1.886	0.2582	0.7962	268.319
rs954439	10	91056440	IFIT2	T	A	REC	709	0.6542	1.529	0.2696	0.3857	1.11	0.9011	2.593	-1.574	0.1155	38.9235
rs1727	10	91056749	IFIT2	C	A	REC	747	0.6518	1.534	0.4211	0.2855	1.488	0.6722	3.502	-1.017	0.3093	104.234
rs303215	10	91146811	IFIT1	G	A	REC	749	1.477	0.6772	0.422	0.6458	3.377	0.2961	1.548	0.9238	0.3556	119.837
rs11203109	10	91147139	IFIT1	G	A	REC	748	1.117	0.8955	0.3319	0.5827	2.14	0.4673	1.716	0.3326	0.7394	249.178
rs304485	10	91149890	IFIT1	A	T	REC	747	0.8096	1.235	0.244	0.5019	1.306	0.7657	1.992	-0.8658	0.3866	130.284
rs303212	10	91151335	IFIT1	G	A	REC	749	1.259	0.7945	0.3487	0.6355	2.493	0.4012	1.574	0.6596	0.5095	171.701
rs303211	10	91152477	IFIT1	A	G	REC	749	2.602e-09	384300000	24380	0	inf	0	inf	-0.0008108	0.9994	336.798
rs3809112	11	297036	IFITM2	G	A	REC	746	1.9	0.5264	0.2323	1.205	2.995	0.3339	0.83	2.762	0.005742	1.93505
rs11246062	11	303755	IFITM1	G	C	REC	746	1.504	0.665	0.3045	0.8278	2.731	0.3661	1.208	1.339	0.1804	60.7948
rs3758650	11	606865	IRF7	A	G	REC	736	2.201	0.4544	1.233	0.1962	24.68	0.04051	5.096	0.6396	0.5224	176.049
rs731909	11	2365200	CD81	C	G	REC	747	0.9302	1.075	0.6489	0.2607	3.319	0.3013	3.835	-0.1115	0.9112	307.074
rs800335	11	2367517	CD81	G	A	REC	742	0.6187	1.616	0.5697	0.2026	1.89	0.5292	4.937	-0.8429	0.3993	134.564
rs3740961	11	36466647	TRAF6	C	T	REC	748	1.487	0.6726	0.5931	0.4649	4.754	0.2103	2.151	0.6687	0.5037	169.747
rs331457	11	36480188	TRAF6	T	C	REC	746	2.504e-09	399300000	7610	0	inf	0	inf	-0.002602	0.9979	336.292
rs5030419	11	36487319	TRAF6	G	C	REC	745	0.958	1.044	0.7897	0.2038	4.504	0.222	4.907	-0.05431	0.9567	322.408
rs7127254	11	46265125	CREB3L1	A	G	REC	749	1.553	0.6441	0.3812	0.7355	3.277	0.3052	1.36	1.154	0.2485	83.7445
rs11038852	11	46270467	CREB3L1	G	C	REC	747	1.447	0.6912	0.3172	0.7769	2.694	0.3712	1.287	1.164	0.2443	82.3291
rs4625425	11	46289469	CREB3L1	C	A	REC	747	0.647	1.546	0.6408	0.1843	2.272	0.4402	5.427	-0.6794	0.4969	167.455
rs2288249	11	46290815	CREB3L1	A	G	REC	747	6.635	0.1507	1.445	0.3908	112.7	0.008876	2.559	1.31	0.1903	64.1311
rs4963271	11	63061760	RARRES3	G	A	REC	747	1.528	0.6546	0.4579	0.6226	3.748	0.2668	1.606	0.9252	0.3549	119.601
rs1131715	11	69731135	FADD	G	A	REC	747	1.236	0.8093	0.2472	0.7611	2.006	0.4985	1.314	0.8559	0.3921	132.138
rs7115875	11	75737878	PRKRIR	G	A	REC	742	2.509e-09	398600000	8525	0	inf	0	inf	-0.002323	0.9981	336.36
rs3824908	11	75754968	PRKRIR	C	A	REC	748	0.6722	1.488	0.4958	0.2544	1.776	0.5629	3.931	-0.801	0.4231	142.585
rs7925910	11	75765047	PRKRIR	G	A	REC	746	0.4454	2.245	1.069	0.05479	3.621	0.2762	18.25	-0.7565	0.4494	151.448
rs4320976	11	75765492	PRKRIR	A	G	REC	749	0.7178	1.393	0.6345	0.207	2.489	0.4017	4.832	-0.5227	0.6012	202.604
rs4252249	11	117364419	IL10RA	A	G	REC	744	3.15	0.3174	0.6636	0.858	11.57	0.08646	1.165	1.729	0.08377	28.2305
rs2508450	11	117369039	IL10RA	A	G	REC	750	1.108	0.9028	0.2476	0.6818	1.8	0.5557	1.467	0.4129	0.6797	229.059
rs3135932	11	117369273	IL10RA	G	A	REC	749	0.2045	4.89	1.037	0.02681	1.56	0.6412	37.3	-1.531	0.1257	42.3609
rs4252314	11	117373727	IL10RA	G	A	REC	749	NA	NA	NA	NA	NA	NA	NA	NA	NA	NA
rs2229113	11	117374880	IL10RA	A	G	REC	746	0.5791	1.727	0.3783	0.2759	1.215	0.8227	3.624	-1.444	0.1487	50.1119
rs9610	11	117377296	IL10RA	A	G	REC	750	0.7266	1.376	0.2641	0.433	1.219	0.8202	2.31	-1.21	0.2264	76.2968
rs8177352	11	125659053	TIRAP	G	A	REC	736	0.7524	1.329	0.5032	0.2807	2.017	0.4957	3.563	-0.5653	0.5719	192.73
rs3802813	11	125667678	TIRAP	A	G	REC	748	NA	NA	NA	NA	NA	NA	NA	NA	NA	NA
rs3802814	11	125667817	TIRAP	A	G	REC	748	0.6163	1.623	0.6389	0.1762	2.156	0.4639	5.677	-0.7577	0.4487	151.212
rs8177375	11	125668274	TIRAP	G	A	REC	749	0.7106	1.407	1.089	0.08406	6.007	0.1665	11.9	-0.3137	0.7537	253.997
rs8177376	11	125668822	TIRAP	C	A	REC	748	0.4424	2.26	0.5442	0.1523	1.286	0.7779	6.567	-1.498	0.134	45.158
rs625413	11	125669559	TIRAP	A	G	REC	749	1.585	0.6308	0.38	0.7527	3.338	0.2995	1.328	1.212	0.2253	75.9261
rs1786704	11	125670967	TIRAP	G	A	REC	748	1.592	0.6281	0.3573	0.7903	3.207	0.3118	1.265	1.301	0.1932	65.1084
rs17199006	12	7775618	CLEC4C	G	A	REC	749	1.271	0.7869	0.5816	0.4064	3.973	0.2517	2.461	0.412	0.6804	229.295
rs1894823	12	7781816	CLEC4C	A	G	REC	747	0.4552	2.197	0.4703	0.1811	1.144	0.8738	5.522	-1.673	0.09429	31.7757
rs10845821	12	7791451	CLEC4C	A	G	REC	748	0.7782	1.285	0.2868	0.4435	1.365	0.7324	2.255	-0.8743	0.382	128.734
rs4251460	12	42449035	IRAK4	C	A	REC	747	0.7067	1.415	0.6661	0.1915	2.608	0.3835	5.221	-0.5212	0.6022	202.941
rs4251513	12	42460471	IRAK4	G	C	REC	748	1.563	0.6398	0.2155	1.025	2.385	0.4194	0.976	2.073	0.0382	12.8734
rs4251580	12	42461033	IRAK4	A	G	REC	747	1.118	0.8943	0.7929	0.2364	5.29	0.189	4.23	0.1409	0.8879	299.222
rs4251520	12	42461605	IRAK4	G	A	REC	746	3.289	0.3041	0.6009	1.013	10.68	0.09365	0.9874	1.981	0.04758	16.0345
rs4251545	12	42466562	IRAK4	A	G	REC	746	0.3177	3.148	1.068	0.03916	2.577	0.3881	25.54	-1.074	0.2829	95.3373
rs1544410	12	46526102	VDR	T	C	REC	748	0.874	1.144	0.2634	0.5216	1.465	0.6828	1.917	-0.5113	0.6091	205.267
rs2066807	12	55026949	STAT2	G	C	REC	749	3.077e-09	325000000	9943	0	inf	0	inf	-0.001971	0.9984	336.461
rs7316037	12	63133078	TBK1	A	G	REC	736	1.443	0.6931	0.8617	0.2665	7.81	0.128	3.752	0.4255	0.6705	225.958
rs11175398	12	63137245	TBK1	G	A	REC	744	0.946	1.057	0.2369	0.5946	1.505	0.6645	1.682	-0.2343	0.8148	274.588
rs10878175	12	63153605	TBK1	C	G	REC	745	1.849	0.5408	0.3138	0.9995	3.42	0.2924	1.001	1.958	0.05019	16.914
rs7303577	12	63160369	TBK1	C	A	REC	750	0.7958	1.257	0.7806	0.1723	3.675	0.2721	5.803	-0.2926	0.7698	259.423
rs2069727	12	66834490	IFNG	C	T	REC	745	0.8639	1.158	0.2535	0.5257	1.42	0.7043	1.902	-0.577	0.5639	190.034
rs2069718	12	66836429	IFNG	T	C	REC	749	0.7243	1.381	0.2584	0.4365	1.202	0.832	2.291	-1.248	0.212	71.444
rs2069716	12	66837082	IFNG	C	T	REC	747	3.56e-09	280900000	24380	0	inf	0	inf	-0.000798	0.9994	336.798
rs1861494	12	66837676	IFNG	G	A	REC	746	0.8434	1.186	0.3248	0.4462	1.594	0.6274	2.241	-0.5246	0.5999	202.166
rs10744785	12	111829639	OAS1	G	C	REC	745	1.76	0.5681	0.3767	0.8413	3.683	0.2715	1.189	1.501	0.1333	44.9221
rs34137742	12	111833044	OAS1	A	G	REC	721	9.791	0.1021	0.5101	3.603	26.61	0.03758	0.2776	4.473	7.729e-06	0.00260467
rs3741981	12	111833253	OAS1	G	A	REC	748	0.9456	1.058	0.2932	0.5323	1.68	0.5953	1.879	-0.1909	0.8486	285.978
OAS1_004547	12	111833482	OAS1	A	G	REC	741	3.346e-09	298800000	17220	0	inf	0	inf	-0.001133	0.9991	336.697
rs10774671	12	111841576	OAS1	G	A	REC	748	1.271	0.7868	0.3506	0.6393	2.527	0.3957	1.564	0.684	0.494	166.478
rs1859330	12	111860771	OAS3	C	T	REC	727	1.214	0.8236	0.3633	0.5957	2.475	0.4041	1.679	0.5342	0.5932	199.908
rs7961861	12	111870301	OAS3	G	A	REC	738	1.905	0.5249	0.3295	0.9987	3.635	0.2751	1.001	1.956	0.05045	17.0017
rs2285933	12	111871162	OAS3	G	C	REC	749	0.9564	1.046	0.4068	0.4309	2.123	0.471	2.321	-0.1096	0.9127	307.58
rs2285932	12	111871333	OAS3	T	C	REC	747	1.416	0.7063	0.3747	0.6794	2.951	0.3389	1.472	0.9282	0.3533	119.062
rs2072136	12	111883302	OAS3	T	C	REC	750	0.387	2.584	0.6229	0.1141	1.312	0.7623	8.761	-1.524	0.1274	42.9338
OAS3_026920	12	111885590	OAS3	A	G	REC	741	6.223	0.1607	0.5243	2.227	17.39	0.05751	0.449	3.487	0.0004882	0.164523
OAS3_029396	12	111888066	OAS3	A	G	REC	732	1.449	0.69	0.3389	0.7459	2.816	0.3551	1.341	1.095	0.2735	92.1695
rs2240188	12	111888067	OAS3	T	C	REC	731	1.103	0.907	0.3848	0.5186	2.344	0.4266	1.928	0.2536	0.7998	269.533
rs2010549	12	111893380	OAS3	G	C	REC	745	0.7744	1.291	0.5608	0.258	2.325	0.4302	3.876	-0.4559	0.6485	218.544
rs2072133	12	111893643	OAS3	C	T	REC	748	3.046	0.3283	0.5183	1.103	8.413	0.1189	0.9067	2.149	0.03165	10.666
rs7138261	12	111894353	OAS3	A	G	REC	706	3.753e-09	266500000	17230	0	inf	0	inf	-0.001126	0.9991	336.697
rs2072138	12	111909276	OAS2	C	G	REC	747	0.9385	1.066	0.4152	0.4159	2.118	0.4722	2.404	-0.1529	0.8785	296.054
rs35992364	12	111917267	OAS2	G	A	REC	750	1.25	0.7997	0.598	0.3873	4.037	0.2477	2.582	0.3738	0.7086	238.798
rs1293755	12	111919833	OAS2	T	A	REC	747	0.6951	1.439	0.4093	0.3116	1.55	0.6451	3.209	-0.8888	0.3741	126.072
rs2072137	12	111925304	OAS2	C	T	REC	748	1.04	0.9619	0.3019	0.5753	1.879	0.5323	1.738	0.1286	0.8977	302.525
rs929291	12	111928801	OAS2	T	C	REC	743	0.6796	1.471	0.394	0.3139	1.471	0.6797	3.185	-0.9802	0.327	110.199
rs916973	12	111931486	OAS2	C	T	REC	745	1.325	0.7546	0.8205	0.2654	6.617	0.1511	3.768	0.3431	0.7315	246.516
rs15895	12	111932671	OAS2	T	C	REC	750	0.7769	1.287	0.355	0.3874	1.558	0.642	2.581	-0.7114	0.4769	160.715
rs13311	12	111933035	OAS2	A	C	REC	748	1.28	0.7814	0.3188	0.6851	2.391	0.4183	1.46	0.7737	0.4391	147.977
rs1296371	12	111934088	OAS2	C	T	REC	727	0.8933	1.119	0.5162	0.3248	2.457	0.407	3.079	-0.2185	0.827	278.699
rs12819210	12	119942783	OASL	A	G	REC	750	2.182	0.4583	0.4056	0.9853	4.832	0.2069	1.015	1.923	0.05443	18.3429
rs3213546	12	119955599	OASL	C	G	REC	749	NA	NA	NA	NA	NA	NA	NA	NA	NA	NA
rs3213545	12	119955720	OASL	T	C	REC	746	0.2806	3.564	0.6069	0.0854	0.9219	1.085	11.71	-2.094	0.03626	12.2196
rs10774580	12	119960806	OASL	A	G	REC	748	1.135	0.881	0.2582	0.6843	1.883	0.5311	1.461	0.4908	0.6236	210.153
rs28360475	12	119961429	OASL	G	A	REC	747	0.6408	1.561	0.4917	0.2444	1.68	0.5953	4.091	-0.9051	0.3654	123.14
rs2236350	14	23700850	ISGF3G	T	G	REC	745	1.46	0.6848	0.8219	0.2916	7.311	0.1368	3.429	0.4606	0.6451	217.399
rs12436555	14	23704665	ISGF3G	A	G	REC	745	0.7257	1.378	0.5582	0.243	2.167	0.4615	4.115	-0.5744	0.5657	190.641
rs2236338	14	24170122	GZMB	G	A	REC	747	1.031	0.9702	0.4357	0.4388	2.421	0.4131	2.279	0.06937	0.9447	318.364
rs11539752	14	24171429	GZMB	C	G	REC	746	0.9677	1.033	0.4694	0.3856	2.428	0.4118	2.593	-0.07005	0.9442	318.195
rs2273844	14	24173254	GZMB	A	G	REC	749	0.84	1.191	0.4627	0.3392	2.08	0.4807	2.948	-0.3769	0.7062	237.989
rs28489163	14	93645984	IFI27	A	G	REC	748	3.354	0.2981	0.6642	0.9125	12.33	0.0811	1.096	1.822	0.06843	23.0609
IFI27_000630	14	93646335	IFI27	G	C	REC	749	0.7143	1.4	0.456	0.2923	1.746	0.5728	3.422	-0.7379	0.4606	155.222
rs3814821	14	93646690	IFI27	T	C	REC	750	0.7938	1.26	0.2349	0.5009	1.258	0.7949	1.996	-0.9829	0.3256	109.727
rs2799	14	93652679	IFI27	C	G	REC	738	2.556e-09	391200000	10820	0	inf	0	inf	-0.001828	0.9985	336.495
IFI27_007273	14	93652978	IFI27	0	C	REC	749	NA	NA	NA	NA	NA	NA	NA	NA	NA	NA
rs1243081	14	93653215	IFI27	A	G	REC	709	2.01	0.4975	0.8361	0.3904	10.35	0.09664	2.562	0.8349	0.4038	136.081
rs7141881	14	93653617	IFI27	A	G	REC	747	1.778	0.5623	0.2677	1.052	3.005	0.3328	0.9502	2.151	0.03149	10.6121
rs1243082	14	93653748	IFI27	A	C	REC	748	8867000000	1.128e-10	12170	0	inf	0	inf	0.001882	0.9985	336.495
rs10132928	14	93654162	IFI27	G	A	REC	748	1.47	0.6802	0.218	0.9589	2.254	0.4437	1.043	1.767	0.07718	26.0097
rs4780355	16	11255359	SOCS1	G	A	REC	733	0.46	2.174	0.414	0.2044	1.036	0.9657	4.893	-1.876	0.0607	20.4559
rs243330	16	11258492	SOCS1	T	C	REC	732	0.982	1.018	0.2358	0.6186	1.559	0.6415	1.616	-0.07707	0.9386	316.308
rs3760396	17	29605554	CCL2	G	C	REC	750	0.9058	1.104	0.4598	0.3679	2.23	0.4483	2.718	-0.2151	0.8297	279.609
rs2857656	17	29606120	CCL2	G	C	REC	745	1.072	0.9324	0.3485	0.5416	2.123	0.4709	1.846	0.2007	0.8409	283.383
rs4586	17	29607382	CCL2	G	A	REC	748	1.095	0.913	0.2778	0.6355	1.888	0.5297	1.574	0.3279	0.743	250.391
rs4969168	17	73865388	SOCS3	A	G	REC	744	1.377	0.7261	0.4565	0.5629	3.37	0.2968	1.776	0.7013	0.4831	162.805
rs2292151	19	4767719	TICAM1	T	C	REC	745	1.967	0.5083	0.349	0.9927	3.899	0.2565	1.007	1.939	0.0525	17.6925
rs7255265	19	4769378	TICAM1	A	G	REC	748	0.9241	1.082	0.2851	0.5285	1.616	0.6189	1.892	-0.277	0.7818	263.467
rs12609318	19	6614916	TNFSF14	A	G	REC	744	1.551	0.6446	0.3524	0.7776	3.095	0.3231	1.286	1.246	0.2128	71.7136
rs1077667	19	6619972	TNFSF14	T	C	REC	749	0.6509	1.536	0.629	0.1897	2.233	0.4478	5.271	-0.6826	0.4948	166.748
rs8106574	19	6622142	TNFSF14	A	G	REC	741	0.9854	1.015	0.4344	0.4206	2.309	0.4331	2.377	-0.03376	0.9731	327.935
rs8112310	19	7710320	CD209	A	T	REC	749	1.808	0.553	0.542	0.6251	5.231	0.1912	1.6	1.093	0.2744	92.4728
rs4804801	19	7713482	CD209	T	A	REC	713	1.808	0.5532	0.5905	0.5682	5.751	0.1739	1.76	1.003	0.316	106.492
rs4804802	19	7713610	CD209	A	G	REC	749	1.299	0.7696	1.176	0.1296	13.02	0.07679	7.714	0.2227	0.8238	277.621
rs8105572	19	7715327	CD209	A	G	REC	744	1.877e-09	532900000	10670	0	inf	0	inf	-0.001883	0.9985	336.495
rs11465384	19	7716006	CD209	T	C	REC	747	2.765e-09	361600000	24380	0	inf	0	inf	-0.0008083	0.9994	336.798
rs2287886	19	7718536	CD209	A	G	REC	746	1.19	0.8406	0.293	0.6698	2.113	0.4734	1.493	0.5924	0.5536	186.563
rs735240	19	7719336	CD209	A	G	REC	747	0.7437	1.345	0.2446	0.4605	1.201	0.8325	2.172	-1.211	0.2261	76.1957
rs7252764	19	7733137	CLEC4M	A	G	REC	746	3.237e-09	309000000	24380	0	inf	0	inf	-0.0008019	0.9994	336.798
rs2287887	19	7733955	CLEC4M	C	A	REC	746	2.004	0.4991	0.3258	1.058	3.794	0.2636	0.9452	2.133	0.03292	11.094
rs868876	19	7737226	CLEC4M	A	T	REC	747	1.485	0.6733	0.3178	0.7966	2.769	0.3611	1.255	1.245	0.2133	71.8821
rs475896	19	7737429	CLEC4M	C	G	REC	749	1.075	0.9302	0.2492	0.6597	1.752	0.5708	1.516	0.2903	0.7716	260.029
rs558705	19	7738183	CLEC4M	T	C	REC	744	1.752	0.5709	1.175	0.175	17.53	0.05704	5.715	0.4769	0.6334	213.456
rs557094	19	7738286	CLEC4M	G	C	REC	746	1.003	0.997	0.8047	0.2072	4.856	0.2059	4.827	0.003741	0.997	335.989
rs2161525	19	7738664	CLEC4M	G	A	REC	745	0.8214	1.217	0.2811	0.4734	1.425	0.7017	2.112	-0.6999	0.484	163.108
rs8113469	19	7738959	CLEC4M	G	A	REC	742	1.626	0.6151	0.3751	0.7793	3.391	0.2949	1.283	1.295	0.1952	65.7824
rs12610506	19	7739071	CLEC4M	A	G	REC	748	1.216	0.8224	0.2873	0.6924	2.136	0.4683	1.444	0.6806	0.4961	167.186
rs3745376	19	7739690	CLEC4M	A	C	REC	747	1.318	0.7589	0.4807	0.5136	3.381	0.2958	1.947	0.5738	0.5661	190.776
rs15282	19	7740274	CLEC4M	T	C	REC	749	1.389	0.7198	0.3045	0.765	2.523	0.3963	1.307	1.08	0.2801	94.3937
rs2304207	19	54859538	IRF3	C	G	REC	747	0.963	1.038	0.5645	0.3185	2.912	0.3434	3.14	-0.06672	0.9468	319.072
rs2304204	19	54860832	IRF3	C	T	REC	748	0.5693	1.756	0.3978	0.2611	1.242	0.8054	3.83	-1.416	0.1568	52.8416
rs752118	20	44180145	CD40	A	G	REC	746	0.5335	1.875	0.544	0.1837	1.549	0.6454	5.444	-1.155	0.248	83.576
rs745307	20	44180493	CD40	T	C	REC	743	1.469	0.6805	0.3808	0.6966	3.1	0.3226	1.435	1.011	0.3121	105.178
rs3765457	20	44190620	CD40	G	A	REC	748	1.166	0.8578	0.5242	0.4173	3.257	0.3071	2.396	0.2926	0.7699	259.456
rs3765459	20	44190814	CD40	A	G	REC	744	0.6218	1.608	0.5472	0.2127	1.817	0.5503	4.7	-0.8684	0.3852	129.812
rs11569345	20	44191928	CD40	A	G	REC	749	2.995e-09	333900000	24380	0	inf	0	inf	-0.0008051	0.9994	336.798
rs11569348	20	44192680	CD40	A	C	REC	745	1.199	0.8338	0.5854	0.3807	3.778	0.2647	2.626	0.3105	0.7562	254.839
rs2226299	21	33620794	IFNAR1	A	G	REC	742	0.5575	1.794	0.6262	0.1634	1.902	0.5257	6.12	-0.9332	0.3507	118.186
rs2252930	21	33626071	IFNAR1	C	G	REC	749	0.6931	1.443	0.3745	0.3327	1.444	0.6925	3.006	-0.9789	0.3276	110.401
rs2252931	21	33626190	IFNAR1	A	G	REC	749	0.6929	1.443	0.3745	0.3326	1.443	0.6928	3.007	-0.9798	0.3272	110.266
rs17643419	21	33633668	IFNAR1	A	G	REC	749	4.1e-09	243900000	12170	0	inf	0	inf	-0.001587	0.9987	336.562
rs2253923	21	33634289	IFNAR1	A	T	REC	750	0.9339	1.071	0.2742	0.5456	1.599	0.6255	1.833	-0.2492	0.8032	270.678
rs2257167	21	33637569	IFNAR1	G	C	REC	747	1.292	0.7739	0.6949	0.331	5.045	0.1982	3.021	0.3688	0.7123	240.045
rs12483293	21	33638659	IFNAR1	C	A	REC	748	0.9235	1.083	0.3251	0.4883	1.747	0.5725	2.048	-0.2447	0.8067	271.858
rs2243600	21	33645531	IFNAR1	A	C	REC	749	0.7217	1.386	0.3999	0.3296	1.58	0.6327	3.034	-0.8154	0.4148	139.788
rs2834202	21	33652824	IFNAR1	G	A	REC	745	0.9431	1.06	0.4048	0.4266	2.085	0.4796	2.344	-0.1447	0.8849	298.211
rs9808753	21	33709182	IFNGR2	G	A	REC	748	1.301	0.7686	0.8141	0.2639	6.416	0.1559	3.79	0.3233	0.7464	251.537
rs11910627	21	33721220	IFNGR2	G	C	REC	748	0.3012	3.32	0.528	0.107	0.8479	1.179	9.344	-2.273	0.02306	7.77122
rs1059293	21	33731563	IFNGR2	A	G	REC	750	1.707	0.5858	0.2093	1.132	2.573	0.3887	0.883	2.554	0.01064	3.58568
rs2071430	21	41719935	MX1	0	C	REC	738	NA	NA	NA	NA	NA	NA	NA	NA	NA	NA
rs7280422	21	41723437	MX1	C	G	REC	744	0.2683	3.727	0.6287	0.07825	0.9201	1.087	12.78	-2.092	0.03639	12.2634
rs455599	21	41726549	MX1	G	A	REC	749	1.043	0.9585	0.3117	0.5664	1.922	0.5203	1.766	0.136	0.8918	300.537
rs457347	21	41726740	MX1	G	A	REC	746	0.9541	1.048	0.3133	0.5163	1.763	0.5671	1.937	-0.1498	0.8809	296.863
rs468672	21	41728034	MX1	A	T	REC	734	0.7314	1.367	0.3479	0.3698	1.446	0.6913	2.704	-0.899	0.3686	124.218
rs2838036	21	41729610	MX1	A	T	REC	748	NA	NA	NA	NA	NA	NA	NA	NA	NA	NA
rs8132871	21	41732690	MX1	A	G	REC	745	0.2442	4.094	0.7813	0.05282	1.129	0.8855	18.93	-1.804	0.07119	23.991
rs467558	21	41733265	MX1	G	A	REC	743	0.4929	2.029	0.4071	0.2219	1.095	0.9136	4.506	-1.738	0.08222	27.7081
rs467960	21	41734761	MX1	G	A	REC	750	0.7228	1.384	0.3347	0.3751	1.393	0.718	2.666	-0.9702	0.332	111.884
rs469390	21	41739800	MX1	G	A	REC	750	0.6979	1.433	0.3339	0.3627	1.343	0.7446	2.757	-1.077	0.2815	94.8655
rs7277299	21	41740660	MX1	A	C	REC	749	2.315	0.4319	0.8483	0.4391	12.21	0.08191	2.277	0.9897	0.3223	108.615
rs467639	21	41741434	MX1	A	T	REC	746	0.6266	1.596	0.4333	0.268	1.465	0.6827	3.731	-1.079	0.2806	94.5622
rs2070229	21	41742983	MX1	G	A	REC	748	0.739	1.353	0.442	0.3107	1.757	0.569	3.218	-0.6843	0.4938	166.411
rs469218	21	41743564	MX1	A	G	REC	695	1.031	0.9704	0.8437	0.1972	5.386	0.1857	5.071	0.03561	0.9716	327.429
rs3737399	21	41745242	MX1	A	G	REC	744	1.083	0.923	0.3196	0.579	2.027	0.4933	1.727	0.2505	0.8022	270.341
rs1050008	21	41746531	MX1	G	A	REC	749	0.5709	1.752	0.6075	0.1736	1.878	0.5325	5.761	-0.9227	0.3562	120.039
rs467593	21	41748421	MX1	G	A	REC	745	0.816	1.226	0.413	0.3631	1.833	0.5454	2.754	-0.4924	0.6224	209.749
rs468811	21	41751716	MX1	A	G	REC	749	0.454	2.203	0.594	0.1417	1.454	0.6876	7.057	-1.33	0.1837	61.9069
rs13433394	21	41753780	MX1	A	G	REC	748	0.7964	1.256	0.6438	0.2255	2.813	0.3555	4.435	-0.3535	0.7237	243.887
rs4819387	21	44471630	B7H2	A	G	REC	750	0.9145	1.093	0.2462	0.5645	1.482	0.6749	1.772	-0.3629	0.7167	241.528
rs4819388	21	44471849	B7H2	A	G	REC	746	1.17	0.8545	0.3568	0.5816	2.355	0.4247	1.719	0.4408	0.6593	222.184
rs11558819	21	44481202	B7H2	T	C	REC	747	1.105	0.9054	0.3735	0.5312	2.297	0.4354	1.883	0.2662	0.7901	266.264
rs378299	21	44485771	B7H2	C	T	REC	737	1.157	0.8642	0.2462	0.7142	1.875	0.5334	1.4	0.5927	0.5534	186.496
Legend
SNP	Single Nucleotide Polymorphisms
CHR	Chromosome
Position	Genomic Position
Gene	HUGO gene name
Minor Allele	Minor allele according to the frequency reported for this dataset
Major Allele	Major allele according to the frequency reported for this dataset
TEST	Association test performed
n	Number of individuals included in the analysis
OR Minor Allele	Odds ratio using the minor allele
OR Major Allele	Odds ratio using the major allele
SE	Standard Error
L95 Minor Allele	Lower 95% Confidence Interval for the odds ratio calculated for the minor allele
U95 Minor Allele	Upper 95% Confidence Interval for the odds ratio calculated for the minor allele
L95 Major Allele	Lower 95% Confidence Interval for the odds ratio calculated for the major allele
U95 Major Allele	Upper 95% Confidence Interval for the odds ratio calculated for the major allele
STAT	Coefficient t-statistic
P-value	Asymptotic p-value for t-statistic
Bonferroni P-Value	Bonferroni corrected p-value
