# Supplementary material for: Host Genetic Risk Factors for West Nile Virus Infection and Disease Progression
Source: PLoS One. 2011 Sep 15;6(9):e24745. doi: 10.1371/journal.pone.0024745 (PMC3174177; doi:10.1371/journal.pone.0024745)
Supplement: Table S17 — Contingency table analysis of variants previously association with WNV disease. (XLS) [file pone.0024745.s017.xls]

## Sheet: Sheet1
Table S17. Contigency table analysis of variants previously association with WNV disease.
					Dominant												Recessive
Disease Model			D(Minor Allele)	d(Major Allele)	Symptomatic		WNV negative										Symptomatic		WNV negative
	SNP	Gene			Dd/DD	dd	Dd/DD	dd	OR Minor	L95 CI Minor	U95 CI Minor	OR Major	L95 CI Major	U95 CI Major	p-value		DD	Dd/dd	DD	Dd/dd	OR Minor	L95 CI Minor	U95 CI Minor	OR Major	L95 CI Major	U95 CI Major	p-value
Symptomatic	rs10774671	OAS1	G	A	257	163	342	210	0.968141	0.745857	1.25667	1.03291	0.795753	1.34074	0.807785		59	361	86	466	0.885589	0.618661	1.26769	1.12919	0.788839	1.61639	0.506586
Infection	CCR5D32	CCR5	delta32	+	82	303	216	1102	1.3807	1.03909	1.83462	0.724271	0.545073	0.962381	0.0256976		5	380	13	1305	1.32085	0.467931	3.72842	0.757088	0.26821	2.13707	0.598024
	rs3213545	OASL	T	C	183	236	286	266	0.721198	0.55874	0.930893	1.38658	1.07424	1.78974	0.0119757		20	399	55	497	0.452951	0.267019	0.768352	2.20775	1.30149	3.74506	0.00269433
WNE/P	rs10774671	OAS1	G	A	87	52	342	210	1.02733	0.69	1.5	0.973399	0.66	1.43	0.890581		26	113	86	466	1.24676	0.768077	2.02376	0.80208	0.494129	1.30195	0.371514
	CCR5D32	CCR5	delta32	+	29	102	216	1102	1.45053	0.936541	2.24659	0.689405	0.445118	1.06776	0.0940826		1	130	13	1305	0.772189	0.100214	5.95004	1.29502	0.168066	9.97865	0.803488
	rs3213545	OASL	T	C	52	87	286	266	0.555904	0.379412	0.814494	1.79887	1.22776	2.63565	0.00239868		3	136	55	497	0.199332	0.0614089	0.647025	5.01677	1.54554	16.2843	0.00301504
WNV Infection	rs10774671	OAS1	G	A	444	307	342	210	0.888051	0.709021	1.11229	1.12606	0.899049	1.4104	0.301257		96	655	86	466	0.794177	0.579981	1.08748	1.25916	0.919558	1.72419	0.150135
	CCR5D32	CCR5	delta32	+	150	563	216	1102	1.35929	1.07812	1.71378	0.735681	0.583507	0.92754	0.00926827		7	706	13	1305	0.995315	0.395307	2.50603	1.00471	0.399037	2.52968	0.992047
	rs3213545	OASL	T	C	347	402	286	266	0.802822	0.644134	1.0006	1.24561	0.999397	1.55247	0.0505072		49	700	55	497	0.632545	0.423237	0.945365	1.58091	1.05779	2.36274	0.0244995
