# Supplementary material for: Host Genetic Risk Factors for West Nile Virus Infection and Disease Progression
Source: PLoS One. 2011 Sep 15;6(9):e24745. doi: 10.1371/journal.pone.0024745 (PMC3174177; doi:10.1371/journal.pone.0024745)
Supplement: Table S18 — Symptomatic vs. asymptomatic allelic contingency table analysis. (XLS) [file pone.0024745.s018.xls]

## Sheet: Sheet1
Table S18. Symptomatic vs. Asymptomatic allelic contingency table analysis. Allele frequency differences between symptomatic and asymptomatic infection were calculated a using 2 x 2 contingency table analysis and are summarized as odds ratios. Two sided p-values were estimated by the chi-sqaure test of significance with 1 degree of freedom. P-values were corrected for multiple tests using the Bon…
SNP	CHR	Position	Gene	Minor Allele	Major Allele	Minor Allele Frequency Symptomatic Infection	Minor Allele Frequency Asymptomatic Infection	CHISQ	P-Value	Bonferroni P-Value	OR Minor Allele	L95 Minor Allele	U95 Minor Allele	OR Major Allele	L95 Major Allele	U95 Major Allele
rs2254002	1	65074257	JAK1	T	G	0.3765	0.3727	0.02229	0.8813	317.268	1.016	0.8232	1.254	0.9841	0.7973	1.215
rs4916004	1	65076098	JAK1	A	G	0.09524	0.06667	3.979	0.04608	16.5888	1.474	1.005	2.161	0.6786	0.4627	0.9951
rs310244	1	65078465	JAK1	T	C	0.1993	0.2266	1.654	0.1984	71.424	0.8495	0.6625	1.089	1.177	0.918	1.509
rs310247	1	65079997	JAK1	T	C	0.4524	0.447	0.04373	0.8344	300.384	1.022	0.8327	1.255	0.9784	0.7971	1.201
rs2230587	1	65083850	JAK1	T	C	0.1295	0.1088	1.499	0.2208	79.488	1.219	0.8877	1.673	0.8206	0.5978	1.127
rs10789166	1	65085401	JAK1	G	A	0.1342	0.1511	0.8659	0.3521	126.756	0.8711	0.6514	1.165	1.148	0.8583	1.535
rs310219	1	65087886	JAK1	T	C	0.2512	0.2704	0.7082	0.4	144	0.9052	0.7177	1.142	1.105	0.876	1.393
rs188698	1	65091172	JAK1	C	T	0.3195	0.3369	0.5086	0.4757	171.252	0.9242	0.7441	1.148	1.082	0.8712	1.344
rs2256298	1	65103270	JAK1	T	C	0.2626	0.2683	0.06129	0.8045	289.62	0.9712	0.7704	1.224	1.03	0.8168	1.298
rs11585932	1	65107683	JAK1	G	A	0.07349	0.06818	0.157	0.6919	249.084	1.084	0.7271	1.616	0.9224	0.6186	1.375
rs12135754	1	65115093	JAK1	C	A	0.09005	0.06667	2.758	0.09679	34.8444	1.385	0.9417	2.038	0.7218	0.4906	1.062
rs310201	1	65122196	JAK1	C	T	0.2494	0.2251	1.207	0.2719	97.884	1.144	0.8998	1.454	0.8741	0.6875	1.111
rs310199	1	65122710	JAK1	C	T	0.3278	0.2946	1.903	0.1678	60.408	1.168	0.9367	1.456	0.8563	0.6868	1.068
rs310198	1	65123656	JAK1	A	G	0.1143	0.1242	0.3503	0.5539	199.404	0.9095	0.6643	1.245	1.099	0.8031	1.505
rs10802189	1	116858253	CD58	A	G	0.3345	0.3262	0.1147	0.7348	264.528	1.038	0.8355	1.29	0.9632	0.7751	1.197
rs17036001	1	116916652	CD58	A	G	0.05663	0.05758	0.006159	0.9374	337.464	0.9825	0.6326	1.526	1.018	0.6553	1.581																												176
rs1335531	1	116916900	CD58	G	C	0.2536	0.2667	0.3268	0.5675	204.3	0.9344	0.7404	1.179	1.07	0.848	1.351
rs6701046	1	117099257	CD2	G	A	0.2262	0.221	0.0563	0.8124	292.464	1.03	0.8061	1.316	0.9707	0.7596	1.241
rs3136705	1	117104923	CD2	A	G	0.12	0.1299	0.3375	0.5613	202.068	0.9129	0.6712	1.242	1.095	0.8054	1.49
rs798043	1	117105020	CD2	T	C	0.247	0.2311	0.5145	0.4732	170.352	1.091	0.8593	1.386	0.9162	0.7214	1.164
rs1801274	1	159746369	FCGR2A	T	C	0.4917	0.4909	0.0008339	0.977	351.72	1.003	0.8182	1.23	0.997	0.8133	1.222
rs627839	1	180808704	RNASEL	A	C	0.4666	0.4653	0.00263	0.9591	345.276	1.005	0.8196	1.233	0.9947	0.8109	1.22
rs11072	1	180809954	RNASEL	C	T	0.3007	0.3191	0.5867	0.4437	159.732	0.9174	0.7358	1.144	1.09	0.8742	1.359
rs672527	1	180811844	RNASEL	A	G	0.2743	0.2773	0.01586	0.8998	323.928	0.9855	0.7846	1.238	1.015	0.8079	1.275
rs533259	1	180815642	RNASEL	T	C	0.06579	0.03776	5.74	0.01658	5.9688	1.794	1.106	2.912	0.5573	0.3434	0.9044
rs627928	1	180817960	RNASEL	T	G	0.4372	0.4789	2.595	0.1072	38.592	0.8455	0.6892	1.037	1.183	0.9642	1.451
rs486907	1	180821180	RNASEL	T	C	0.3507	0.3429	0.09985	0.752	270.72	1.035	0.8358	1.282	0.9661	0.7801	1.196
rs3024498	1	205008152	IL10	C	T	0.2548	0.2432	0.2651	0.6067	218.412	1.064	0.8401	1.348	0.9398	0.742	1.19
rs3024496	1	205008487	IL10	C	T	0.4833	0.4728	0.1615	0.6878	247.608	1.043	0.8502	1.279	0.959	0.7819	1.176
rs3024509	1	205009920	IL10	C	T	0.05332	0.07165	2.154	0.1422	51.192	0.7298	0.4785	1.113	1.37	0.8984	2.09
rs3021094	1	205011575	IL10	G	T	0.1007	0.08459	1.136	0.2865	103.14	1.212	0.8507	1.726	0.8252	0.5793	1.175
rs1800871	1	205013257	IL10	T	C	0.2428	0.2417	0.002575	0.9595	345.42	1.006	0.7931	1.277	0.9939	0.7833	1.261
rs1800896	1	205013520	IL10	C	T	0.4798	0.4743	0.04394	0.834	300.24	1.022	0.8335	1.253	0.9784	0.7979	1.2
rs3770768	2	37199655	EIF2AK2	T	C	0.1131	0.1208	0.2161	0.6421	231.156	0.9277	0.676	1.273	1.078	0.7855	1.479
rs4648212	2	37206515	EIF2AK2	T	C	0.05833	0.05015	0.4773	0.4896	176.256	1.173	0.7454	1.847	0.8523	0.5415	1.342
rs4670185	2	37209038	EIF2AK2	G	A	0.06176	0.05589	0.2291	0.6322	227.592	1.112	0.7201	1.717	0.8994	0.5825	1.389
rs4648186	2	37220611	EIF2AK2	T	C	0.1381	0.1409	0.0244	0.8759	315.324	0.9768	0.7279	1.311	1.024	0.7629	1.374
rs4648184	2	37220999	EIF2AK2	A	T	0.03673	0.02417	1.936	0.1641	59.076	1.54	0.8347	2.839	0.6496	0.3522	1.198
rs2373114	2	37226754	EIF2AK2	A	G	0.09547	0.05775	7.216	0.007226	2.60136	1.722	1.154	2.57	0.5807	0.3891	0.8667
rs2254958	2	37229795	EIF2AK2	T	C	0.4053	0.4106	0.04335	0.8351	300.636	0.9782	0.7947	1.204	1.022	0.8305	1.258
rs12712526	2	37236819	EIF2AK2	G	A	0.4903	0.4485	2.57	0.1089	39.204	1.183	0.9633	1.453	0.8454	0.6884	1.038
rs7340267	2	37237964	EIF2AK2	G	A	0.4939	0.4502	2.807	0.09385	33.786	1.192	0.9705	1.464	0.8389	0.6831	1.03
rs1990760	2	162832297	IFIH1	G	A	0.406	0.435	1.287	0.2565	92.34	0.8874	0.722	1.091	1.127	0.9168	1.385
rs3747517	2	162837070	IFIH1	T	C	0.2774	0.3036	1.241	0.2653	95.508	0.8804	0.7036	1.102	1.136	0.9077	1.421
rs13023380	2	162862609	IFIH1	A	G	0.5179	0.4652	4.112	0.04258	15.3288	1.235	1.007	1.516	0.8094	0.6598	0.9931
rs17715343	2	162875992	IFIH1	G	C	0.06888	0.08912	2.116	0.1457	52.452	0.7561	0.5183	1.103	1.323	0.9066	1.929
rs2059691	2	179010130	PRKRA	A	G	0.2684	0.3318	7.135	0.007559	2.72124	0.7388	0.5914	0.9229	1.354	1.084	1.691
rs2288320	2	179016748	PRKRA	C	A	0.1762	0.1793	0.02492	0.8746	314.856	0.9787	0.7496	1.278	1.022	0.7825	1.334
rs3752689	2	179020859	PRKRA	G	A	0.2175	0.1964	1.003	0.3167	114.012	1.138	0.8837	1.465	0.8789	0.6826	1.132
rs3771300	2	191543841	STAT1	G	T	0.475	0.5272	4.034	0.0446	16.056	0.8114	0.6617	0.9951	1.232	1.005	1.511
rs2066804	2	191550004	STAT1	T	C	0.2286	0.2281	0.0004735	0.9826	353.736	1.003	0.7866	1.278	0.9973	0.7824	1.271
rs12693591	2	191568747	STAT1	A	C	0.1457	0.1435	0.0149	0.9028	325.008	1.018	0.7623	1.36	0.9821	0.7353	1.312
rs10173099	2	191575577	STAT1	A	G	0.3365	0.3656	1.379	0.2403	86.508	0.8802	0.7112	1.089	1.136	0.9181	1.406
rs1879877	2	204278245	CD28	T	G	0.2553	0.2644	0.159	0.6901	248.436	0.9538	0.756	1.203	1.048	0.831	1.323
rs3181096	2	204278337	CD28	A	G	0.3589	0.3534	0.04786	0.8268	297.648	1.024	0.8249	1.272	0.9761	0.7859	1.212
rs3116494	2	204300266	CD28	G	A	0.2696	0.2508	0.6816	0.409	147.24	1.103	0.8741	1.392	0.9067	0.7186	1.144
rs16840252	2	204439764	CTLA4	A	G	0.171	0.1515	1.035	0.3091	111.276	1.155	0.8746	1.526	0.8656	0.6553	1.143
rs11571317	2	204440253	CTLA4	A	G	0.08649	0.09063	0.07904	0.7786	280.296	0.95	0.6642	1.359	1.053	0.736	1.505
rs5742909	2	204440592	CTLA4	A	G	0.08831	0.09394	0.142	0.7063	254.268	0.9342	0.6557	1.331	1.07	0.7513	1.525
rs41265961	2	204444106	CTLA4	A	G	0.03682	0.05136	1.895	0.1686	60.696	0.706	0.4292	1.161	1.416	0.861	2.33
rs11883722	2	204509090	ICOS	A	G	0.2051	0.2097	0.04774	0.827	297.72	0.9722	0.7552	1.252	1.029	0.7989	1.324
rs4264550	2	204529739	ICOS	A	G	0.1345	0.1329	0.008108	0.9283	334.188	1.014	0.7515	1.368	0.9863	0.7312	1.331
rs10183087	2	204532569	ICOS	C	A	0.2553	0.2417	0.3691	0.5435	195.66	1.076	0.8498	1.362	0.9295	0.7342	1.177
rs10932035	2	204532897	ICOS	A	G	0.109	0.1027	0.1544	0.6944	249.984	1.069	0.7672	1.489	0.9357	0.6718	1.303
rs6705653	2	242442232	PDCD1	T	C	0.4251	0.4286	0.01785	0.8937	321.732	0.986	0.8017	1.213	1.014	0.8246	1.247
PDCD1_008885	2	242442870	PCDC1	C	G	0.04699	0.03963	0.4737	0.4913	176.868	1.195	0.7195	1.984	0.837	0.5041	1.39
rs7419333	2	242443985	PDCD1	G	C	0.3406	0.3233	0.4982	0.4803	172.908	1.081	0.87	1.344	0.9246	0.7439	1.149
rs4988457	3	38157140	MYD88	G	C	0.05728	0.04091	2.08	0.1492	53.712	1.424	0.8788	2.309	0.702	0.4331	1.138
rs7744	3	38159025	MYD88	G	A	0.1481	0.1722	1.614	0.2039	73.404	0.8357	0.6335	1.103	1.197	0.907	1.579
rs6853	3	38159374	MYD88	G	A	0.1386	0.1057	3.689	0.05476	19.7136	1.361	0.9929	1.866	0.7347	0.536	1.007
rs1799988	3	46387263	CCR5	A	G	0.4315	0.462	1.385	0.2392	86.112	0.8838	0.7195	1.086	1.131	0.9211	1.39
rs352140	3	52231737	TLR9	G	A	0.4773	0.4849	0.08484	0.7708	277.488	0.9701	0.7911	1.19	1.031	0.8406	1.264
rs187084	3	52236071	TLR9	C	T	0.4069	0.4094	0.009148	0.9238	332.568	0.9899	0.8046	1.218	1.01	0.821	1.243
rs17281703	3	120726239	CD80	A	G	0.1038	0.1148	0.4608	0.4973	179.028	0.8932	0.6446	1.238	1.12	0.808	1.551
rs1599796	3	120726624	CD80	A	G	0.1971	0.1991	0.008741	0.9255	333.18	0.9879	0.7649	1.276	1.012	0.7838	1.307
rs7628626	3	120727111	CD80	A	C	0.2014	0.1631	3.612	0.05737	20.6532	1.294	0.9916	1.688	0.7729	0.5923	1.009
rs2629396	3	120731657	CD80	G	T	0.4169	0.4033	0.2807	0.5962	214.632	1.058	0.8598	1.301	0.9456	0.7687	1.163
rs2228017	3	120746370	CD80	A	G	0.2708	0.2825	0.2536	0.6145	221.22	0.9432	0.7513	1.184	1.06	0.8445	1.331
rs9282638	3	120746460	CD80	C	T	0.1517	0.1439	0.1748	0.6759	243.324	1.063	0.7976	1.417	0.9405	0.7056	1.254
rs16829980	3	120761158	CD80	G	A	0.1253	0.1027	1.841	0.1748	62.928	1.251	0.9047	1.731	0.7991	0.5778	1.105
rs16829984	3	120761230	CD80	C	G	0.1158	0.1163	0.001141	0.9731	350.316	0.9945	0.7235	1.367	1.005	0.7315	1.382
rs1880661	3	120761538	CD80	T	C	0.4762	0.4215	4.493	0.03404	12.2544	1.248	1.017	1.532	0.8011	0.6525	0.9836
CD80_035889	3	120795177	CD80	A	G	0.1838	0.21	1.615	0.2038	73.368	0.8471	0.6558	1.094	1.18	0.9138	1.525
rs2681417	3	123307887	CD86	G	A	0.08057	0.06798	0.8477	0.3572	128.592	1.201	0.8125	1.777	0.8323	0.5628	1.231
rs1129055	3	123321009	CD86	A	G	0.2601	0.247	0.3361	0.5621	202.356	1.072	0.8478	1.355	0.933	0.7379	1.18
rs17281995	3	123322331	CD86	G	C	0.1635	0.1405	1.514	0.2185	78.66	1.196	0.8992	1.591	0.8362	0.6287	1.112
rs2305619	3	158637555	PTX3	A	G	0.4748	0.4622	0.2322	0.6299	226.764	1.052	0.857	1.29	0.9509	0.775	1.167
rs3845978	3	158642388	PTX3	A	G	0.04513	0.04545	0.0008981	0.9761	351.396	0.9925	0.6081	1.62	1.008	0.6173	1.644
rs3911403	3	158644821	PTX3	T	A	0.07518	0.05758	1.82	0.1774	63.864	1.331	0.8776	2.017	0.7515	0.4957	1.139
rs3921	4	77161967	CXCL10	C	G	0.4653	0.4819	0.4066	0.5237	188.532	0.9357	0.7629	1.148	1.069	0.8713	1.311
rs4256246	4	77164546	CXCL10	A	G	0.1659	0.1616	0.04849	0.8257	297.252	1.031	0.783	1.359	0.9695	0.736	1.277
rs230525	4	103677907	NFKB1	G	A	0.3214	0.3097	0.2368	0.6265	225.54	1.056	0.848	1.315	0.947	0.7605	1.179
rs4648050	4	103733779	NFKB1	G	A	0.323	0.29	1.879	0.1704	61.344	1.168	0.9354	1.458	0.8564	0.686	1.069
rs4648095	4	103746914	NFKB1	G	A	0.05332	0.04545	0.4833	0.4869	175.284	1.183	0.7365	1.899	0.8455	0.5265	1.358
rs1049253	4	185785945	CASP3	C	T	0.1862	0.1903	0.04223	0.8372	301.392	0.973	0.7498	1.263	1.028	0.7919	1.334
rs2705897	4	185790092	CASP3	A	C	0.2757	0.2885	0.3027	0.5822	209.592	0.9384	0.7484	1.177	1.066	0.8498	1.336
rs2720376	4	185791294	CASP3	G	A	0.475	0.4819	0.07009	0.7912	284.832	0.9728	0.7934	1.193	1.028	0.8383	1.26
rs2705901	4	185796481	CASP3	G	C	0.1556	0.1767	1.205	0.2724	98.064	0.8582	0.6531	1.128	1.165	0.8867	1.531
rs4647610	4	185804925	CASP3	T	C	0.1425	0.145	0.01879	0.891	320.76	0.9799	0.7332	1.31	1.02	0.7636	1.364
rs2720378	4	185805107	CASP3	C	G	0.3155	0.3085	0.08401	0.7719	277.884	1.033	0.8282	1.289	0.9678	0.7757	1.207
rs4647603	4	185806724	CASP3	T	C	0.1609	0.1626	0.007565	0.9307	335.052	0.9876	0.7463	1.307	1.013	0.7651	1.34
rs3775296	4	187234761	TLR3	T	G	0.1979	0.1994	0.005447	0.9412	338.832	0.9904	0.7675	1.278	1.01	0.7824	1.303
rs1879026	4	187237315	TLR3	T	G	0.175	0.1677	0.1397	0.7086	255.096	1.053	0.8033	1.38	0.9497	0.7245	1.245
rs3775291	4	187241068	TLR3	T	C	0.2673	0.2946	1.365	0.2427	87.372	0.8737	0.6966	1.096	1.145	0.9125	1.436
rs3775290	4	187241211	TLR3	T	C	0.3152	0.3082	0.08489	0.7708	277.488	1.033	0.8293	1.287	0.9679	0.7769	1.206
rs2069187	5	54433806	GZMA	C	T	0.1493	0.1394	0.2926	0.5886	211.896	1.083	0.8103	1.449	0.923	0.6903	1.234
rs1051846	5	54439814	GZMA	C	G	0.1256	0.1045	1.596	0.2065	74.34	1.23	0.8916	1.697	0.8129	0.5891	1.122
rs839	5	131847025	IRF1	T	C	0.3845	0.3193	6.471	0.01096	3.9456	1.332	1.068	1.661	0.7509	0.602	0.9366
rs2070729	5	131847820	IRF1	T	G	0.4651	0.4012	6.104	0.01349	4.8564	1.298	1.055	1.596	0.7705	0.6264	0.9477
rs17622656	5	131848896	IRF1	A	G	0.3457	0.3887	2.937	0.08656	31.1616	0.8308	0.6721	1.027	1.204	0.9736	1.488
rs1800630	6	31650455	TNF	A	C	0.1527	0.1631	0.2982	0.585	210.6	0.925	0.6992	1.224	1.081	0.8172	1.43
rs3093662	6	31652168	TNF	G	A	0.08393	0.08511	0.006551	0.9355	336.78	0.9849	0.6822	1.422	1.015	0.7032	1.466
rs11914	6	137561281	IFNGR1	G	T	0.1563	0.1813	1.652	0.1987	71.532	0.8369	0.6377	1.098	1.195	0.9105	1.568
rs3799488	6	137561473	IFNGR1	G	A	0.1425	0.1576	0.6611	0.4162	149.832	0.8886	0.6683	1.181	1.125	0.8464	1.496
rs1327474	6	137582768	IFNGR1	C	T	0.4463	0.4451	0.002069	0.9637	346.932	1.005	0.8181	1.234	0.9952	0.8103	1.222
rs752637	7	128366656	IRF5	T	C	0.3957	0.3912	0.03054	0.8613	310.068	1.019	0.8268	1.255	0.9815	0.7965	1.21
rs3807306	7	128367916	IRF5	T	G	0.4772	0.432	3.037	0.08136	29.2896	1.2	0.9775	1.473	0.8333	0.6787	1.023
rs1874328	7	128372340	IRF5	C	T	0.3476	0.3333	0.3355	0.5624	202.464	1.066	0.8593	1.322	0.9384	0.7566	1.164
rs10108662	8	39899146	INDO	A	C	0.3405	0.3439	0.0197	0.8884	319.824	0.9847	0.7943	1.221	1.016	0.8192	1.259
rs3739319	8	39904478	INDO	A	G	0.4086	0.3701	2.301	0.1293	46.548	1.176	0.9538	1.449	0.8506	0.69	1.048
rs268561	8	71656476	TRAM1	G	A	0.3057	0.3343	1.4	0.2368	85.248	0.8765	0.7046	1.09	1.141	0.9171	1.419
rs7011101	8	71664028	TRAM1	C	A	0.1274	0.1163	0.4218	0.516	185.76	1.109	0.8115	1.516	0.9017	0.6597	1.232
rs3816745	8	71669188	TRAM1	C	G	0.3934	0.4	0.06815	0.794	285.84	0.9727	0.7899	1.198	1.028	0.8349	1.266
rs17686100	8	71669566	TRAM1	G	A	0.08886	0.05589	5.859	0.0155	5.58	1.647	1.096	2.477	0.607	0.4038	0.9125
rs268594	8	71675684	TRAM1	A	G	0.3012	0.2637	2.539	0.111	39.96	1.203	0.9582	1.511	0.831	0.6617	1.044
rs268598	8	71677425	TRAM1	G	A	0.08214	0.09819	1.173	0.2788	100.368	0.822	0.5762	1.173	1.217	0.8528	1.735
rs268600	8	71680925	TRAM1	G	A	0.05457	0.05864	0.1109	0.7392	266.112	0.9265	0.5912	1.452	1.079	0.6887	1.692
rs10429491	9	5040706	JAK2	A	G	0.2791	0.2758	0.02058	0.8859	318.924	1.017	0.8098	1.277	0.9835	0.7833	1.235
rs2230724	9	5071780	JAK2	G	A	0.4964	0.4985	0.006251	0.937	337.32	0.9918	0.8089	1.216	1.008	0.8223	1.236
rs12340866	9	5084185	JAK2	A	G	0.2553	0.2591	0.02791	0.8673	312.228	0.9803	0.7762	1.238	1.02	0.8077	1.288
rs3780378	9	5102288	JAK2	G	A	0.4976	0.4818	0.3679	0.5441	195.876	1.065	0.8685	1.307	0.9388	0.7654	1.151
rs3780379	9	5102519	JAK2	A	G	0.2043	0.21	0.07156	0.7891	284.076	0.9662	0.7512	1.243	1.035	0.8046	1.331
rs10815160	9	5106616	JAK2	C	A	0.2721	0.2689	0.01911	0.89	320.4	1.016	0.8079	1.278	0.9839	0.7822	1.238
rs822336	9	5438690	PDCD1L1	G	C	0.4737	0.4713	0.008891	0.9249	332.964	1.01	0.8234	1.239	0.9902	0.8074	1.214
rs12002985	9	5446587	PDCD1L1	G	C	0.4679	0.4592	0.1133	0.7364	265.104	1.036	0.8444	1.27	0.9655	0.7872	1.184
rs17804441	9	5447733	PDCD1L1	G	A	0.219	0.2568	2.929	0.08701	31.3236	0.8118	0.6392	1.031	1.232	0.97	1.565
rs2297137	9	5455732	PDCD1L1	T	C	0.2188	0.2227	0.03359	0.8546	307.656	0.9771	0.7623	1.252	1.023	0.7986	1.312
PDCD1L1_017464	9	5456085	PDCD1L	G	A	0.2036	0.2545	5.49	0.01912	6.8832	0.7486	0.5873	0.9541	1.336	1.048	1.703
PDCD1L1_019180	9	5457801	PDCD1L1	A	G	0.05332	0.05589	0.04773	0.8271	297.756	0.9514	0.6082	1.488	1.051	0.672	1.644
rs2297136	9	5457955	PDCD1L1	C	T	0.5143	0.4532	5.535	0.01864	6.7104	1.278	1.042	1.567	0.7827	0.6381	0.9601
rs4143815	9	5458257	PDCD1L1	C	G	0.2745	0.31	2.264	0.1324	47.664	0.8419	0.6727	1.054	1.188	0.9492	1.486
rs16923189	9	5500644	PDCD1LG2	G	A	0.2867	0.3435	5.549	0.0185	6.66	0.7684	0.617	0.9569	1.301	1.045	1.621
rs7854413	9	5547708	PDCD1LG2	G	A	0.1081	0.1118	0.05213	0.8194	294.984	0.9628	0.6955	1.333	1.039	0.7503	1.438
rs7852996	9	5559860	PDCD1LG2	T	A	0.101	0.1094	0.2829	0.5948	214.128	0.9139	0.6557	1.274	1.094	0.7852	1.525
rs1051922	9	21067716	IFNB1	T	C	0.348	0.3318	0.4302	0.5119	184.284	1.075	0.8665	1.333	0.9305	0.7502	1.154
rs28383793	9	21430416	IFNA	G	A	0.04858	0.03172	2.67	0.1022	36.792	1.559	0.9118	2.664	0.6416	0.3754	1.097
rs12685904	9	21431310	IFNA	C	A	0.02267	0.0287	0.5442	0.4607	165.852	0.7851	0.4122	1.495	1.274	0.6688	2.426
rs10985085	9	122705118	TRAF1	A	G	0.06651	0.05589	0.7201	0.3961	142.596	1.203	0.7842	1.847	0.8309	0.5414	1.275
rs4836834	9	122705722	TRAF1	T	A	0.4467	0.4335	0.2602	0.61	219.6	1.055	0.8593	1.295	0.948	0.7723	1.164
rs2239657	9	122711341	TRAF1	G	A	0.3566	0.3647	0.1049	0.746	268.56	0.9654	0.7802	1.195	1.036	0.8371	1.282
rs13440146	9	122721272	TRAF1	A	C	0.07385	0.07143	0.03182	0.8584	309.024	1.037	0.6983	1.539	0.9647	0.6499	1.432
rs10824792	10	54196212	MBL2	G	A	0.4157	0.3845	1.494	0.2217	79.812	1.139	0.9245	1.403	0.8781	0.7129	1.082
rs11595876	10	54196768	MBL2	G	A	0.07109	0.06495	0.2192	0.6397	230.292	1.102	0.7344	1.653	0.9077	0.6051	1.362
rs930507	10	54198272	MBL2	G	C	0.1714	0.1621	0.2298	0.6317	227.412	1.069	0.8131	1.406	0.9352	0.7111	1.23
rs1838066	10	54199331	MBL2	G	A	0.3649	0.3924	1.192	0.2749	98.964	0.8897	0.7212	1.097	1.124	0.9112	1.387
rs10824793	10	54199486	MBL2	G	A	0.4645	0.4333	1.449	0.2287	82.332	1.134	0.9239	1.392	0.8818	0.7184	1.082
rs4647964	10	54201105	MBL2	G	G	0	0	NA	NA	NA	NA	NA	NA	NA	NA	NA
rs1800450	10	54201241	MBL2	T	C	0.1268	0.1224	0.06637	0.7967	286.812	1.041	0.765	1.418	0.9603	0.7054	1.307
rs1889490	10	72027719	PRF1	T	C	0.3964	0.4483	4.082	0.04334	15.6024	0.8082	0.6573	0.9938	1.237	1.006	1.521
rs35069510	10	72032901	PRF1	T	C	0.08452	0.08563	0.005753	0.9395	338.22	0.9859	0.6836	1.422	1.014	0.7032	1.463
rs1800682	10	90739943	FAS	C	T	0.4629	0.4303	1.586	0.2079	74.844	1.141	0.9292	1.401	0.8763	0.7135	1.076
rs2234978	10	90761809	FAS	A	G	0.2804	0.2773	0.01829	0.8924	321.264	1.016	0.8091	1.275	0.9844	0.7841	1.236
rs1051070	10	90764752	FAS	T	A	0.09976	0.09394	0.1421	0.7062	254.232	1.069	0.7561	1.511	0.9356	0.6619	1.323
rs17468739	10	91055929	IFIT2	C	A	0.1635	0.2121	5.795	0.01607	5.7852	0.7259	0.5589	0.9428	1.378	1.061	1.789
rs2070845	10	91056055	IFIT2	G	A	0.2583	0.2734	0.4323	0.5109	183.924	0.9256	0.7352	1.165	1.08	0.858	1.36
rs954439	10	91056440	IFIT2	T	A	0.4426	0.5031	5.182	0.02283	8.2188	0.7842	0.636	0.9669	1.275	1.034	1.572
rs1727	10	91056749	IFIT2	C	A	0.2327	0.2674	2.384	0.1226	44.136	0.831	0.6568	1.051	1.203	0.9512	1.522
rs303215	10	91146811	IFIT1	G	A	0.2062	0.1803	1.579	0.2089	75.204	1.181	0.9111	1.53	0.847	0.6536	1.098
rs11203109	10	91147139	IFIT1	G	A	0.2833	0.29	0.08126	0.7756	279.216	0.9678	0.7727	1.212	1.033	0.825	1.294
rs304485	10	91149890	IFIT1	A	T	0.4476	0.4788	1.445	0.2293	82.548	0.8821	0.719	1.082	1.134	0.9239	1.391
rs303212	10	91151335	IFIT1	G	A	0.2684	0.2326	2.513	0.1129	40.644	1.21	0.9557	1.533	0.8263	0.6525	1.046
rs303211	10	91152477	IFIT1	A	G	0.04751	0.0423	0.233	0.6293	226.548	1.129	0.6891	1.851	0.8855	0.5403	1.451
rs3809112	11	297036	IFITM2	G	A	0.3979	0.3354	6.175	0.01296	4.6656	1.309	1.058	1.62	0.7637	0.6172	0.9448
rs11246062	11	303755	IFITM1	G	C	0.3158	0.284	1.773	0.183	65.88	1.164	0.9309	1.455	0.8594	0.6875	1.074
rs3758650	11	606865	IRF7	A	G	0.04156	0.06061	2.785	0.09517	34.2612	0.6722	0.4205	1.075	1.488	0.9306	2.378
rs731909	11	2365200	CD81	C	G	0.1452	0.15	0.06671	0.7962	286.632	0.9629	0.7225	1.283	1.039	0.7793	1.384
rs800335	11	2367517	CD81	G	A	0.2012	0.1939	0.1222	0.7266	261.576	1.047	0.8097	1.354	0.9552	0.7388	1.235
rs3740961	11	36466647	TRAF6	C	T	0.1298	0.1254	0.06383	0.8005	288.18	1.04	0.7663	1.412	0.9614	0.7082	1.305
rs331457	11	36480188	TRAF6	T	C	0.1277	0.1455	0.9951	0.3185	114.66	0.86	0.6392	1.157	1.163	0.8644	1.564
rs5030419	11	36487319	TRAF6	G	C	0.14	0.09848	5.935	0.01484	5.3424	1.49	1.079	2.056	0.6713	0.4865	0.9264
rs7127254	11	46265125	CREB3L1	A	G	0.2292	0.2387	0.1852	0.667	240.12	0.9486	0.746	1.206	1.054	0.829	1.341
rs11038852	11	46270467	CREB3L1	G	C	0.281	0.2909	0.1797	0.6716	241.776	0.9524	0.7601	1.193	1.05	0.838	1.316
rs4625425	11	46289469	CREB3L1	C	A	0.1623	0.1918	2.234	0.135	48.6	0.8161	0.625	1.066	1.225	0.9384	1.6
rs2288249	11	46290815	CREB3L1	A	G	0.07757	0.05438	3.166	0.0752	27.072	1.462	0.9601	2.227	0.6839	0.4491	1.042
rs4963271	11	63061760	RARRES3	G	A	0.2119	0.1697	4.222	0.0399	14.364	1.316	1.012	1.71	0.7601	0.5849	0.9879
rs1131715	11	69731135	FADD	G	A	0.4093	0.4471	2.164	0.1413	50.868	0.8568	0.6973	1.053	1.167	0.9499	1.434
rs7115875	11	75737878	PRKRIR	G	A	0.1175	0.1128	0.07947	0.778	280.08	1.047	0.7598	1.443	0.9549	0.6928	1.316
rs3824908	11	75754968	PRKRIR	C	A	0.228	0.2394	0.2674	0.6051	217.836	0.9385	0.7378	1.194	1.066	0.8377	1.355
rs7925910	11	75765047	PRKRIR	G	A	0.1512	0.1489	0.01469	0.9035	325.26	1.018	0.7648	1.355	0.9825	0.7382	1.308
rs4320976	11	75765492	PRKRIR	A	G	0.1682	0.1939	1.66	0.1976	71.136	0.8407	0.6456	1.095	1.189	0.9134	1.549
rs4252249	11	117364419	IL10RA	A	G	0.1079	0.1091	0.005282	0.9421	339.156	0.9879	0.7115	1.372	1.012	0.729	1.406
rs2508450	11	117369039	IL10RA	A	G	0.4265	0.4637	2.081	0.1491	53.676	0.8601	0.7008	1.056	1.163	0.9474	1.427
rs3135932	11	117369273	IL10RA	G	A	0.1603	0.1647	0.05089	0.8215	295.74	0.9688	0.7352	1.276	1.032	0.7834	1.36
rs4252314	11	117373727	IL10RA	G	A	0.03444	0.02719	0.6437	0.4224	152.064	1.276	0.7024	2.319	0.7836	0.4313	1.424
rs2229113	11	117374880	IL10RA	A	G	0.3012	0.3556	4.983	0.0256	9.216	0.781	0.6285	0.9705	1.28	1.03	1.591
rs9610	11	117377296	IL10RA	A	G	0.455	0.4441	0.177	0.6739	242.604	1.045	0.8516	1.282	0.957	0.78	1.174
rs8177352	11	125659053	TIRAP	G	A	0.2034	0.2009	0.01444	0.9044	325.584	1.016	0.7869	1.311	0.9845	0.7626	1.271
rs3802813	11	125667678	TIRAP	A	G	0.04513	0.03788	0.4842	0.4865	175.14	1.2	0.7171	2.01	0.833	0.4975	1.395
rs3802814	11	125667817	TIRAP	A	G	0.1524	0.1571	0.06312	0.8016	288.576	0.9646	0.7279	1.278	1.037	0.7824	1.374
rs8177375	11	125668274	TIRAP	G	A	0.1116	0.1284	0.9929	0.319	114.84	0.8531	0.6239	1.166	1.172	0.8574	1.603
rs8177376	11	125668822	TIRAP	C	A	0.2155	0.2462	1.982	0.1592	57.312	0.8408	0.6604	1.07	1.189	0.9341	1.514
rs625413	11	125669559	TIRAP	A	G	0.2292	0.2039	1.39	0.2384	85.824	1.161	0.9058	1.488	0.8614	0.6721	1.104
rs1786704	11	125670967	TIRAP	G	A	0.2185	0.2091	0.1956	0.6583	236.988	1.058	0.8247	1.357	0.9454	0.7371	1.212
rs17199006	12	7775618	CLEC4C	G	A	0.152	0.1707	0.9606	0.327	117.72	0.871	0.6607	1.148	1.148	0.8709	1.514
rs1894823	12	7781816	CLEC4C	A	G	0.2369	0.2894	5.293	0.02142	7.7112	0.7623	0.6048	0.9609	1.312	1.041	1.654
rs10845821	12	7791451	CLEC4C	A	G	0.3976	0.3822	0.3709	0.5425	195.3	1.067	0.8659	1.315	0.9371	0.7604	1.155
rs4251460	12	42449035	IRAK4	C	A	0.1277	0.09517	3.892	0.04852	17.4672	1.392	1.001	1.935	0.7185	0.5168	0.9989
rs4251513	12	42460471	IRAK4	G	C	0.5119	0.4637	3.436	0.0638	22.968	1.213	0.9889	1.487	0.8246	0.6724	1.011
rs4251580	12	42461033	IRAK4	A	G	0.125	0.1379	0.5397	0.4626	166.536	0.8932	0.6609	1.207	1.12	0.8283	1.513
rs4251520	12	42461605	IRAK4	G	A	0.111	0.103	0.2432	0.6219	223.884	1.087	0.7807	1.513	0.9202	0.661	1.281
rs4251545	12	42466562	IRAK4	A	G	0.1053	0.08459	1.817	0.1777	63.972	1.273	0.8956	1.81	0.7855	0.5526	1.117
rs1544410	12	46526102	VDR	T	C	0.3798	0.4033	0.8638	0.3527	126.972	0.9058	0.7352	1.116	1.104	0.8961	1.36
rs2066807	12	55026949	STAT2	G	C	0.09264	0.0861	0.1937	0.6599	237.564	1.084	0.7577	1.55	0.9228	0.6452	1.32
rs7316037	12	63133078	TBK1	A	G	0.1019	0.07187	4.083	0.04331	15.5916	1.466	1.01	2.128	0.6821	0.4698	0.9903
rs11175398	12	63137245	TBK1	G	A	0.4365	0.4924	4.645	0.03114	11.2104	0.7983	0.6503	0.9799	1.253	1.021	1.538
rs10878175	12	63153605	TBK1	C	G	0.2602	0.2432	0.5641	0.4526	162.936	1.094	0.8648	1.385	0.9137	0.722	1.156
rs7303577	12	63160369	TBK1	C	A	0.1031	0.1541	8.792	0.003026	1.08936	0.631	0.4646	0.857	1.585	1.167	2.153
rs2069727	12	66834490	IFNG	C	T	0.4341	0.4456	0.2005	0.6543	235.548	0.9541	0.7769	1.172	1.048	0.8534	1.287
rs2069718	12	66836429	IFNG	T	C	0.4335	0.4184	0.3437	0.5577	200.772	1.064	0.8656	1.307	0.9403	0.7652	1.155
rs2069716	12	66837082	IFNG	C	T	0.05595	0.06515	0.5546	0.4565	164.34	0.8504	0.555	1.303	1.176	0.7674	1.802
rs1861494	12	66837676	IFNG	G	A	0.2959	0.297	0.001867	0.9655	347.58	0.9951	0.7959	1.244	1.005	0.8038	1.256
rs10744785	12	111829639	OAS1	G	C	0.2279	0.2204	0.1209	0.728	262.08	1.044	0.8175	1.334	0.9575	0.7494	1.223
rs34137742	12	111833044	OAS1	A	G	0.1425	0.1651	1.417	0.2339	84.204	0.8402	0.6307	1.119	1.19	0.8933	1.586
rs3741981	12	111833253	OAS1	G	A	0.4476	0.4109	2.038	0.1535	55.26	1.162	0.9455	1.428	0.8607	0.7004	1.058
OAS1_004547	12	111833482	OAS1	A	G	0.06818	0.07515	0.2691	0.6039	217.404	0.9004	0.6058	1.338	1.111	0.7472	1.651
rs10774671	12	111841576	OAS1	G	A	0.3762	0.3384	2.3	0.1294	46.584	1.179	0.9529	1.459	0.848	0.6853	1.049
rs1859330	12	111860771	OAS3	C	T	0.3802	0.3308	3.84	0.05004	18.0144	1.241	0.9998	1.541	0.8056	0.6488	1
rs7961861	12	111870301	OAS3	G	A	0.4806	0.4817	0.001701	0.9671	348.156	0.9957	0.811	1.222	1.004	0.8181	1.233
rs2285933	12	111871162	OAS3	G	C	0.2874	0.2674	0.7405	0.3895	140.22	1.105	0.88	1.388	0.9048	0.7205	1.136
rs2285932	12	111871333	OAS3	T	C	0.3274	0.3	1.283	0.2573	92.628	1.136	0.9112	1.415	0.8805	0.7065	1.097
rs2072136	12	111883302	OAS3	T	C	0.2251	0.2402	0.4728	0.4917	177.012	0.9191	0.7225	1.169	1.088	0.8554	1.384
OAS3_026920	12	111885590	OAS3	A	G	0.1292	0.1641	3.614	0.05728	20.6208	0.7556	0.5657	1.009	1.323	0.9908	1.768
OAS3_029396	12	111888066	OAS3	A	G	0.3165	0.3009	0.4134	0.5203	187.308	1.076	0.861	1.344	0.9295	0.7439	1.161
rs2240188	12	111888067	OAS3	T	C	0.3068	0.2892	0.5362	0.464	167.04	1.088	0.8683	1.363	0.9192	0.7337	1.152
rs2010549	12	111893380	OAS3	G	C	0.1974	0.2015	0.03976	0.842	303.12	0.9744	0.7548	1.258	1.026	0.7951	1.325
rs2072133	12	111893643	OAS3	C	T	0.1568	0.2106	7.252	0.007083	2.54988	0.6968	0.5353	0.9071	1.435	1.102	1.868
rs7138261	12	111894353	OAS3	A	G	0.06701	0.07009	0.05241	0.8189	294.804	0.9529	0.6302	1.441	1.049	0.6941	1.587
rs2072138	12	111909276	OAS2	C	G	0.2869	0.2833	0.02312	0.8791	316.476	1.018	0.8119	1.276	0.9826	0.784	1.232
rs35992364	12	111917267	OAS2	G	A	0.128	0.1586	2.87	0.09025	32.49	0.7784	0.5823	1.041	1.285	0.961	1.717
rs1293755	12	111919833	OAS2	T	A	0.2959	0.284	0.2564	0.6126	220.536	1.06	0.8464	1.327	0.9436	0.7536	1.181
rs2072137	12	111925304	OAS2	C	T	0.4133	0.4121	0.002127	0.9632	346.752	1.005	0.817	1.236	0.9951	0.8091	1.224
rs929291	12	111928801	OAS2	T	C	0.3155	0.2883	1.278	0.2583	92.988	1.137	0.9098	1.422	0.8791	0.7032	1.099
rs916973	12	111931486	OAS2	C	T	0.07583	0.07669	0.003844	0.9506	342.216	0.9879	0.6723	1.452	1.012	0.6888	1.487
rs15895	12	111932671	OAS2	T	C	0.34	0.3308	0.1417	0.7066	254.376	1.042	0.8401	1.293	0.9594	0.7733	1.19
rs13311	12	111933035	OAS2	A	C	0.3741	0.3773	0.01579	0.9	324	0.9866	0.7994	1.218	1.014	0.8213	1.251
rs1296371	12	111934088	OAS2	C	T	0.2255	0.25	1.198	0.2737	98.532	0.8734	0.6854	1.113	1.145	0.8985	1.459
rs12819210	12	119942783	OASL	A	G	0.2121	0.1662	5.045	0.02469	8.8884	1.351	1.038	1.757	0.7403	0.5692	0.9629
rs3213546	12	119955599	OASL	C	G	0.02732	0.02417	0.1453	0.7031	253.116	1.134	0.5941	2.164	0.8819	0.4621	1.683
rs3213545	12	119955720	OASL	T	C	0.2422	0.2924	4.781	0.02878	10.3608	0.7735	0.6143	0.974	1.293	1.027	1.628
rs10774580	12	119960806	OASL	A	G	0.4002	0.4303	1.379	0.2403	86.508	0.8835	0.7185	1.086	1.132	0.9204	1.392
rs28360475	12	119961429	OASL	G	A	0.2333	0.1848	5.201	0.02257	8.1252	1.342	1.042	1.729	0.7451	0.5783	0.9599
rs2236350	14	23700850	ISGF3G	T	G	0.1124	0.103	0.3382	0.5609	201.924	1.103	0.7928	1.534	0.9067	0.6517	1.261
rs12436555	14	23704665	ISGF3G	A	G	0.1734	0.1606	0.4354	0.5093	183.348	1.097	0.8336	1.443	0.9118	0.6931	1.2
rs2236338	14	24170122	GZMB	G	A	0.2226	0.1924	2.036	0.1536	55.296	1.202	0.9334	1.547	0.832	0.6462	1.071
rs11539752	14	24171429	GZMB	C	G	0.2124	0.2076	0.05197	0.8197	295.092	1.03	0.8014	1.323	0.9713	0.756	1.248
rs2273844	14	24173254	GZMB	A	G	0.215	0.2085	0.09385	0.7593	273.348	1.04	0.8102	1.334	0.9618	0.7495	1.234
rs28489163	14	93645984	IFI27	A	G	0.1488	0.09819	8.586	0.003387	1.21932	1.606	1.167	2.209	0.6228	0.4528	0.8566
IFI27_000630	14	93646335	IFI27	G	C	0.2014	0.2	0.004666	0.9455	340.38	1.009	0.7824	1.301	0.9912	0.7686	1.278
rs3814821	14	93646690	IFI27	T	C	0.4491	0.5015	4.097	0.04297	15.4692	0.8101	0.6607	0.9935	1.234	1.007	1.514
rs2799	14	93652679	IFI27	C	G	0.07005	0.06269	0.3173	0.5733	206.388	1.126	0.7446	1.703	0.8879	0.5871	1.343
IFI27_007273	14	93652978	IFI27	G	C	0	0	NA	NA	NA	NA	NA	NA	NA	NA	NA
rs1243081	14	93653215	IFI27	A	G	0.1367	0.1025	3.851	0.04971	17.8956	1.386	0.9994	1.923	0.7214	0.5201	1.001
rs7141881	14	93653617	IFI27	A	G	0.3831	0.3444	2.38	0.1229	44.244	1.182	0.9557	1.461	0.8461	0.6842	1.046
rs1243082	14	93653748	IFI27	A	C	0.07024	0.05589	1.274	0.2591	93.276	1.276	0.8349	1.95	0.7836	0.5127	1.198
rs10132928	14	93654162	IFI27	G	A	0.506	0.4532	4.13	0.04212	15.1632	1.236	1.007	1.516	0.8092	0.6597	0.9926
rs4780355	16	11255359	SOCS1	G	A	0.3071	0.2827	1.043	0.307	110.52	1.125	0.8975	1.41	0.889	0.7094	1.114
rs243330	16	11258492	SOCS1	T	C	0.4605	0.4697	0.1238	0.7249	260.964	0.9637	0.7842	1.184	1.038	0.8445	1.275
rs3760396	17	29605554	CCL2	G	C	0.1931	0.2266	2.523	0.1122	40.392	0.817	0.6365	1.049	1.224	0.9536	1.571
rs2857656	17	29606120	CCL2	G	C	0.2919	0.2576	2.167	0.141	50.76	1.188	0.9444	1.494	0.8418	0.6691	1.059
rs4586	17	29607382	CCL2	G	A	0.4012	0.3444	5.086	0.02412	8.6832	1.275	1.032	1.576	0.7841	0.6346	0.9688
rs4969168	17	73865388	SOCS3	A	G	0.1439	0.1727	2.32	0.1277	45.972	0.805	0.6087	1.065	1.242	0.9394	1.643
rs2292151	19	4767719	TICAM1	T	C	0.2506	0.231	0.7715	0.3798	136.728	1.113	0.8763	1.414	0.8983	0.7071	1.141
rs7255265	19	4769378	TICAM1	A	G	0.3643	0.3686	0.02942	0.8638	310.968	0.9817	0.7946	1.213	1.019	0.8246	1.258
rs12609318	19	6614916	TNFSF14	A	G	0.277	0.2621	0.4122	0.5208	187.488	1.078	0.8565	1.358	0.9273	0.7365	1.168
rs1077667	19	6619972	TNFSF14	T	C	0.196	0.2115	0.5521	0.4575	164.7	0.9087	0.706	1.17	1.1	0.8549	1.417
rs8106574	19	6622142	TNFSF14	A	G	0.2273	0.2331	0.07097	0.7899	284.364	0.9675	0.7587	1.234	1.034	0.8105	1.318
rs8112310	19	7710320	CD209	A	T	0.1675	0.1239	5.577	0.0182	6.552	1.423	1.061	1.908	0.7029	0.5241	0.9427
rs4804801	19	7713482	CD209	T	A	0.09045	0.0566	5.809	0.01595	5.742	1.657	1.095	2.509	0.6033	0.3986	0.9132
rs4804802	19	7713610	CD209	A	G	0.08907	0.0997	0.4924	0.4829	173.844	0.883	0.6237	1.25	1.132	0.7999	1.603
rs8105572	19	7715327	CD209	A	G	0.1211	0.1106	0.3945	0.5299	190.764	1.108	0.8045	1.526	0.9025	0.6553	1.243
rs11465384	19	7716006	CD209	T	C	0.07757	0.07855	0.004982	0.9437	339.732	0.9864	0.6747	1.442	1.014	0.6934	1.482
rs2287886	19	7718536	CD209	A	G	0.3294	0.3621	1.757	0.185	66.6	0.8651	0.6982	1.072	1.156	0.9329	1.432
rs735240	19	7719336	CD209	A	G	0.4655	0.4803	0.326	0.568	204.48	0.9422	0.7682	1.156	1.061	0.8653	1.302
rs7252764	19	7733137	CLEC4M	A	G	0.05	0.03951	0.9363	0.3332	119.952	1.279	0.7759	2.11	0.7816	0.474	1.289
rs2287887	19	7733955	CLEC4M	C	A	0.2745	0.2924	0.5878	0.4433	159.588	0.9153	0.7301	1.148	1.092	0.8714	1.37
rs868876	19	7737226	CLEC4M	A	T	0.2995	0.3051	0.05528	0.8141	293.076	0.9737	0.78	1.216	1.027	0.8226	1.282
rs475896	19	7737429	CLEC4M	C	G	0.4252	0.4184	0.0692	0.7925	285.3	1.028	0.8365	1.263	0.9727	0.7915	1.195
rs558705	19	7738183	CLEC4M	T	C	0.0945	0.1383	7.005	0.008129	2.92644	0.6502	0.472	0.8959	1.538	1.116	2.119
rs557094	19	7738286	CLEC4M	G	C	0.1232	0.1088	0.7471	0.3874	139.464	1.151	0.8361	1.586	0.8685	0.6306	1.196
rs2161525	19	7738664	CLEC4M	G	A	0.4103	0.3769	1.717	0.1901	68.436	1.15	0.9329	1.418	0.8694	0.7051	1.072
rs8113469	19	7738959	CLEC4M	G	A	0.2296	0.266	2.626	0.1051	37.836	0.8224	0.6491	1.042	1.216	0.9597	1.541
rs12610506	19	7739071	CLEC4M	A	G	0.3417	0.3535	0.2278	0.6331	227.916	0.9493	0.7665	1.176	1.053	0.8506	1.305
rs3745376	19	7739690	CLEC4M	A	C	0.181	0.1455	3.375	0.0662	23.832	1.298	0.9822	1.715	0.7704	0.583	1.018
rs15282	19	7740274	CLEC4M	T	C	0.3278	0.2719	5.479	0.01924	6.9264	1.306	1.044	1.633	0.7658	0.6124	0.9578
rs2304207	19	54859538	IRF3	C	G	0.148	0.2266	15.31	9.126e-05	0.0328536	0.5928	0.4554	0.7716	1.687	1.296	2.196
rs2304204	19	54860832	IRF3	C	T	0.2667	0.3187	4.878	0.0272	9.792	0.7773	0.6214	0.9723	1.287	1.029	1.609
rs752118	20	44180145	CD40	A	G	0.2297	0.2251	0.04426	0.8334	300.024	1.026	0.8047	1.309	0.9742	0.7637	1.243
rs745307	20	44180493	CD40	T	C	0.2524	0.2584	0.06857	0.7934	285.624	0.9692	0.7667	1.225	1.032	0.8162	1.304
rs3765457	20	44190620	CD40	G	A	0.156	0.1511	0.06816	0.794	285.84	1.038	0.7826	1.378	0.963	0.7258	1.278
rs3765459	20	44190814	CD40	A	G	0.2308	0.2296	0.002808	0.9577	344.772	1.007	0.7898	1.283	0.9935	0.7795	1.266
rs11569345	20	44191928	CD40	A	G	0.03325	0.0287	0.2538	0.6144	221.184	1.164	0.6442	2.104	0.859	0.4754	1.552
rs11569348	20	44192680	CD40	A	C	0.1384	0.1398	0.005973	0.9384	337.824	0.9884	0.736	1.327	1.012	0.7533	1.359
rs2226299	21	33620794	IFNAR1	A	G	0.1759	0.1939	0.7969	0.372	133.92	0.8872	0.682	1.154	1.127	0.8665	1.466
rs2252930	21	33626071	IFNAR1	C	G	0.3064	0.2598	3.941	0.04712	16.9632	1.259	1.003	1.58	0.7946	0.633	0.9973
rs2252931	21	33626190	IFNAR1	A	G	0.3064	0.2598	3.941	0.04712	16.9632	1.259	1.003	1.58	0.7946	0.633	0.9973
rs17643419	21	33633668	IFNAR1	A	G	0.07007	0.07704	0.2654	0.6064	218.304	0.9027	0.6116	1.333	1.108	0.7505	1.635
rs2253923	21	33634289	IFNAR1	A	T	0.3602	0.4048	3.139	0.07643	27.5148	0.8276	0.6713	1.02	1.208	0.98	1.49
rs2257167	21	33637569	IFNAR1	G	C	0.1277	0.1405	0.5242	0.469	168.84	0.8956	0.6643	1.207	1.117	0.8283	1.505
rs12483293	21	33638659	IFNAR1	C	A	0.2815	0.2955	0.353	0.5524	198.864	0.9341	0.7461	1.17	1.071	0.855	1.34
rs2243600	21	33645531	IFNAR1	A	C	0.253	0.2553	0.01051	0.9184	330.624	0.9878	0.7819	1.248	1.012	0.8013	1.279
rs2834202	21	33652824	IFNAR1	G	A	0.238	0.2682	1.781	0.182	65.52	0.8525	0.6743	1.078	1.173	0.9278	1.483
rs9808753	21	33709182	IFNGR2	G	A	0.139	0.1364	0.02091	0.885	318.6	1.022	0.7603	1.374	0.9784	0.7278	1.315
rs11910627	21	33721220	IFNGR2	G	C	0.2821	0.2825	0.0002044	0.9886	355.896	0.9984	0.7962	1.252	1.002	0.7988	1.256
rs1059293	21	33731563	IFNGR2	A	G	0.4834	0.4698	0.276	0.5993	215.748	1.056	0.8614	1.295	0.9468	0.7723	1.161
rs2071430	21	41719935	MX1	0	C	0	0	NA	NA	NA	NA	NA	NA	NA	NA	NA
rs7280422	21	41723437	MX1	C	G	0.1639	0.228	9.744	0.001799	0.64764	0.6638	0.5127	0.8594	1.507	1.164	1.951
rs455599	21	41726549	MX1	G	A	0.4869	0.4683	0.517	0.4721	169.956	1.078	0.8789	1.321	0.9279	0.7568	1.138
rs457347	21	41726740	MX1	G	A	0.4857	0.4682	0.4531	0.5009	180.324	1.073	0.8745	1.316	0.9323	0.76	1.144
rs468672	21	41728034	MX1	A	T	0.3915	0.3578	1.756	0.1851	66.636	1.155	0.9334	1.428	0.8661	0.7002	1.071
rs2838036	21	41729610	MX1	A	T	0.02257	0.03182	1.222	0.269	96.84	0.7025	0.3745	1.318	1.424	0.7588	2.67
rs8132871	21	41732690	MX1	A	G	0.142	0.1839	4.801	0.02844	10.2384	0.7345	0.557	0.9686	1.361	1.032	1.795
rs467558	21	41733265	MX1	G	A	0.3285	0.2903	2.51	0.1131	40.716	1.196	0.9583	1.493	0.8359	0.6696	1.044
rs467960	21	41734761	MX1	G	A	0.4194	0.4003	0.5608	0.4539	163.404	1.082	0.8799	1.331	0.9239	0.7512	1.136
rs469390	21	41739800	MX1	G	A	0.4052	0.3746	1.457	0.2274	81.864	1.137	0.9229	1.402	0.8793	0.7135	1.084
rs7277299	21	41740660	MX1	A	C	0.0772	0.07855	0.009453	0.9225	332.1	0.9813	0.6713	1.435	1.019	0.697	1.49
rs467639	21	41741434	MX1	A	T	0.2816	0.2712	0.1998	0.6549	235.764	1.053	0.8384	1.324	0.9493	0.7555	1.193
rs2070229	21	41742983	MX1	G	A	0.2714	0.2689	0.01217	0.9122	328.392	1.013	0.8053	1.274	0.9872	0.7848	1.242
rs469218	21	41743564	MX1	A	G	0.03299	0.03125	0.0335	0.8548	307.728	1.058	0.5798	1.93	0.9454	0.5182	1.725
rs3737399	21	41745242	MX1	A	G	0.4064	0.38	1.071	0.3008	108.288	1.117	0.9058	1.378	0.8952	0.7259	1.104
rs1050008	21	41746531	MX1	G	A	0.1449	0.1344	0.3357	0.5623	202.428	1.091	0.8127	1.464	0.9167	0.6829	1.23
rs467593	21	41748421	MX1	G	A	0.2978	0.2909	0.0854	0.7701	277.236	1.034	0.8264	1.294	0.9672	0.773	1.21
rs468811	21	41751716	MX1	A	G	0.1639	0.1616	0.01393	0.906	326.16	1.017	0.7716	1.34	0.9835	0.7464	1.296
rs13433394	21	41753780	MX1	A	G	0.1702	0.1405	2.475	0.1157	41.652	1.255	0.9453	1.667	0.7966	0.5999	1.058
rs4819387	21	44471630	B7H2	A	G	0.4467	0.4637	0.4358	0.5092	183.312	0.9335	0.761	1.145	1.071	0.8733	1.314
rs4819388	21	44471849	B7H2	A	G	0.2799	0.284	0.03045	0.8615	310.14	0.98	0.7813	1.229	1.02	0.8135	1.28
rs11558819	21	44481202	B7H2	T	C	0.25	0.2909	3.153	0.07579	27.2844	0.8125	0.646	1.022	1.231	0.9785	1.548
rs378299	21	44485771	B7H2	C	T	0.4279	0.4441	0.3924	0.531	191.16	0.9361	0.7614	1.151	1.068	0.8689	1.313
rs179021	23	12799684	TLR7	G	T	0.1892	0.1979	0.1477	0.7007	252.252	0.9459	0.7122	1.256	1.057	0.796	1.404
rs179016	23	12804363	TLR7	C	G	0.3856	0.3878	0.006607	0.9352	336.672	0.9905	0.7867	1.247	1.01	0.8019	1.271
rs1638596	23	12806031	TLR7	G	A	0.1046	0.08507	1.352	0.245	88.2	1.257	0.8544	1.848	0.7958	0.5411	1.17
rs179014	23	12809686	TLR7	T	C	0.1991	0.2274	1.466	0.226	81.36	0.8443	0.6419	1.111	1.184	0.9004	1.558
rs179012	23	12811483	TLR7	T	C	0.3082	0.3252	0.41	0.522	187.92	0.9242	0.7261	1.176	1.082	0.8501	1.377
rs179010	23	12812806	TLR7	A	G	0.2937	0.3304	1.921	0.1657	59.652	0.8425	0.661	1.074	1.187	0.9314	1.513
rs179008	23	12813580	TLR7	A	T	0.2074	0.2031	0.0338	0.8541	307.476	1.026	0.7775	1.355	0.9743	0.7381	1.286
rs864058	23	12815951	TLR7	T	C	0.07099	0.06597	0.12	0.729	262.44	1.082	0.6932	1.688	0.9244	0.5923	1.443
rs5741883	23	12834142	TLR8	A	G	0.2504	0.2639	0.2911	0.5895	212.22	0.9317	0.7207	1.205	1.073	0.8302	1.388
rs3764880	23	12834747	TLR8	G	A	0.2515	0.2448	0.07447	0.7849	282.564	1.037	0.7998	1.344	0.9645	0.744	1.25
rs17256081	23	12835966	TLR8	G	A	0.4586	0.4531	0.03681	0.8479	305.244	1.022	0.8163	1.28	0.9782	0.7811	1.225
rs2109134	23	12837107	TLR8	A	T	0.05156	0.05818	0.251	0.6164	221.904	0.88	0.5337	1.451	1.136	0.6891	1.874
rs2159377	23	12847434	TLR8	A	G	0.1965	0.2077	0.2327	0.6296	226.656	0.9329	0.7036	1.237	1.072	0.8084	1.421
rs5744080	23	12847725	TLR8	A	G	0.409	0.4035	0.03782	0.8458	304.488	1.023	0.8139	1.286	0.9776	0.7778	1.229
rs2407992	23	12849033	TLR8	G	C	0.4099	0.408	0.004792	0.9448	340.128	1.008	0.8021	1.267	0.992	0.7892	1.247
rs5744088	23	12850485	TLR8	C	G	0.1939	0.179	0.4261	0.5139	185.004	1.104	0.8208	1.484	0.9061	0.674	1.218
rs12846646	23	23710457	SAT1	A	G	0.09077	0.1146	1.891	0.169	60.84	0.7714	0.5325	1.117	1.296	0.8949	1.878
rs3764885	23	23711514	SAT1	T	C	0.2163	0.2104	0.06169	0.8038	289.368	1.035	0.7873	1.361	0.9659	0.7345	1.27
rs873637	23	23714792	SAT1	A	G	0.07231	0.101	3.21	0.07319	26.3484	0.6934	0.4638	1.037	1.442	0.9645	2.156
rs2280964	23	70754779	CXCR3	A	G	0.2578	0.2548	0.01402	0.9057	326.052	1.016	0.7842	1.316	0.9845	0.7601	1.275
rs3092946	23	135557269	CD40LG	A	T	0.1074	0.07652	3.448	0.06332	22.7952	1.451	0.9779	2.155	0.6889	0.4641	1.023
rs1126535	23	135558221	CD40LG	G	A	0.2022	0.16	3.632	0.05667	20.4012	1.33	0.9914	1.785	0.7517	0.5602	1.009
rs3092921	23	135570666	CD40LG	A	G	0.1205	0.08581	3.889	0.0486	17.496	1.46	1.001	2.129	0.6851	0.4697	0.9993
Legend
SNP	Single Nucleotide Polymorphisms
CHR	Chromosome
Position	Genomic Position
Gene	HUGO gene name
Minor Allele	Minor allele according to the frequency reported for this dataset
Major Allele	Major allele according to the frequency reported for this dataset
Minor Allele Frequency Symptomatic Infection	Minor Allele Frequency calculated for individuals with symptomatic infection
Minor Allele Frequency Asymptomatic Infection	Minor Allele Frequency calculated for individuals with asymptomatic infection
CHISQ	Chi-square value for basic allelic test (1 degree of freedom)
P-Value	Asymptotic p-value for chi-square statistic
Bonferroni P-Value	Bonferroni corrected p-value
OR Minor Allele	Odds ratio calculated for the minor allele
L95 Minor Allele	Lower 95% Confidence Interval for the odds ratio calculated for the minor allele
U95 Minor Allele	Upper 95% Confidence Interval for the odds ratio calculated for the minor allele
OR Major Allele	Odds ratio calculated for the major allele
L95 Major Allele	Lower 95% Confidence Interval for the odds ratio calculated for the major allele
U95 Major Allele	Upper 95% Confidence Interval for the odds ratio calculated for the major allele
