# Supplementary material for: Host Genetic Risk Factors for West Nile Virus Infection and Disease Progression
Source: PLoS One. 2011 Sep 15;6(9):e24745. doi: 10.1371/journal.pone.0024745 (PMC3174177; doi:10.1371/journal.pone.0024745)
Supplement: Table S19 — WNE/P vs. WNF/M allelic contingency table analysis. (XLS) [file pone.0024745.s019.xls]

## Sheet: Sheet1
Table S19. WNE/P vs. WNF/M allelelic contingency table analysis. Allele frequency differences between WNE/P and WNF/M infection were calculated a using 2 x 2 contingency table analysis and are summarized as odds ratios. Two sided p-values were estimated by the chi-sqaure test of significance with 1 degree of freedom. P-values were corrected for multiple tests using the Bonferroni correction.
SNP	CHR	BP	Gene	Minor Allele	Major Allele	Minor Allele Frequency Symptomatic Infection	Minor Allele Frequency Asymptomatic Infection	CHISQ	P-Value	Bonferroni P-Value	OR Minor Allele	L95 Minor Allele	U95 Minor Allele	OR Major Allele	L95 Major Allele	U95 Major Allele
rs3092921	23	135570666	CD40LG	A	G	0.1753	0.09082	12.42	0.0004255	0.15318	2.127	1.387	3.263	0.4701	0.3065	0.721
rs1126535	23	135558221	CD40LG	G	A	0.2289	0.1727	3.554	0.05939	21.3804	1.421	0.9848	2.052	0.7035	0.4874	1.015
rs3764885	23	23711514	SAT1	T	C	0.1741	0.2209	2.192	0.1387	49.932	0.7435	0.5017	1.102	1.345	0.9075	1.993
rs873637	23	23714792	SAT1	A	G	0.0597	0.09118	2.116	0.1457	52.452	0.6329	0.34	1.178	1.58	0.849	2.941
rs179010	23	12812806	TLR7	A	G	0.2677	0.3183	1.988	0.1586	57.096	0.7828	0.5566	1.101	1.278	0.9083	1.797
rs179008	23	12813580	TLR7	A	T	0.24	0.1992	1.702	0.192	69.12	1.269	0.8866	1.817	0.7878	0.5502	1.128
rs2159377	23	12847434	TLR8	A	G	0.2332	0.1962	1.37	0.2418	87.048	1.246	0.8619	1.8	0.8029	0.5556	1.16
rs864058	23	12815951	TLR7	T	C	0.04975	0.07255	1.362	0.2431	87.516	0.6693	0.3396	1.319	1.494	0.7581	2.944
rs5744080	23	12847725	TLR8	A	G	0.4422	0.3986	1.312	0.252	90.72	1.196	0.8803	1.625	0.8361	0.6154	1.136
rs2280964	23	70754779	CXCR3	A	G	0.2234	0.2607	1.209	0.2716	97.776	0.8157	0.5671	1.173	1.226	0.8523	1.763
rs2407992	23	12849033	TLR8	G	C	0.4422	0.4018	1.127	0.2884	103.824	1.18	0.8688	1.604	0.8471	0.6235	1.151
rs179021	23	12799684	TLR7	G	T	0.2189	0.1888	0.9715	0.3243	116.748	1.204	0.8322	1.741	0.8307	0.5743	1.202
rs179016	23	12804363	TLR7	C	G	0.4179	0.3816	0.9327	0.3342	120.312	1.163	0.8555	1.582	0.8595	0.6321	1.169
rs3764880	23	12834747	TLR8	G	A	0.2687	0.2451	0.4979	0.4804	172.944	1.131	0.8029	1.594	0.8839	0.6274	1.245
rs3092946	23	135557269	CD40LG	A	T	0.1045	0.08993	0.4242	0.5149	185.364	1.181	0.716	1.947	0.847	0.5137	1.397
rs12846646	23	23710457	SAT1	A	G	0.09045	0.1045	0.3579	0.5497	197.892	0.8523	0.5046	1.44	1.173	0.6947	1.982
rs2109134	23	12837107	TLR8	A	T	0.04569	0.05556	0.3138	0.5754	207.144	0.8138	0.3954	1.675	1.229	0.5969	2.529
rs1638596	23	12806031	TLR7	G	A	0.105	0.09384	0.2408	0.6237	224.532	1.133	0.6881	1.865	0.8827	0.5362	1.453
rs179014	23	12809686	TLR7	T	C	0.201	0.2133	0.1513	0.6973	251.028	0.9278	0.636	1.354	1.078	0.7388	1.572
rs5741883	23	12834142	TLR8	A	G	0.2663	0.2547	0.1191	0.73	262.8	1.063	0.7529	1.499	0.9412	0.6669	1.328
rs179012	23	12811483	TLR7	T	C	0.3266	0.3151	0.1029	0.7484	269.424	1.055	0.7624	1.458	0.9483	0.6856	1.312
rs17256081	23	12835966	TLR8	G	A	0.4478	0.457	0.05822	0.8093	291.348	0.9633	0.7108	1.305	1.038	0.766	1.407
rs5744088	23	12850485	TLR8	C	G	0.1905	0.1858	0.0225	0.8808	317.088	1.031	0.6929	1.534	0.9701	0.652	1.443
rs1059293	21	33731563	IFNGR2	A	G	0.5679	0.4558	11.46	0.0007093	0.255348	1.569	1.207	2.039	0.6374	0.4906	0.8282
rs11910627	21	33721220	IFNGR2	G	C	0.2071	0.3005	9.776	0.001768	0.63648	0.6082	0.4443	0.8325	1.644	1.201	2.251
rs468672	21	41728034	MX1	A	T	0.4313	0.3642	4.126	0.04223	15.2028	1.324	1.009	1.736	0.7554	0.576	0.9907
rs2252931	21	33626190	IFNAR1	A	G	0.2374	0.2979	4.049	0.0442	15.912	0.7338	0.5424	0.9928	1.363	1.007	1.844
rs2252930	21	33626071	IFNAR1	C	G	0.2393	0.2975	3.779	0.05189	18.6804	0.7426	0.5498	1.003	1.347	0.9968	1.819
rs2257167	21	33637569	IFNAR1	G	C	0.1643	0.1266	2.784	0.09519	34.2684	1.356	0.9473	1.94	0.7377	0.5154	1.056
rs3737399	21	41745242	MX1	A	G	0.4357	0.3851	2.436	0.1186	42.696	1.233	0.9476	1.604	0.8112	0.6235	1.055
rs467960	21	41734761	MX1	G	A	0.4464	0.4026	1.806	0.1789	64.404	1.197	0.9209	1.555	0.8357	0.6432	1.086
rs467593	21	41748421	MX1	G	A	0.3261	0.287	1.654	0.1984	71.424	1.202	0.9079	1.592	0.8319	0.6283	1.101
rs469390	21	41739800	MX1	G	A	0.425	0.3838	1.623	0.2026	72.936	1.187	0.9118	1.544	0.8427	0.6475	1.097
rs2070229	21	41742983	MX1	G	A	0.3	0.2627	1.606	0.2051	73.836	1.203	0.9038	1.6	0.8315	0.6249	1.106
rs13433394	21	41753780	MX1	A	G	0.1799	0.1525	1.28	0.2578	92.808	1.219	0.8646	1.719	0.8203	0.5818	1.157
rs2838036	21	41729610	MX1	A	T	0.03571	0.02463	1.076	0.2996	107.856	1.467	0.7084	3.037	0.6818	0.3293	1.412
rs457347	21	41726740	MX1	G	A	0.45	0.4843	1.076	0.2996	107.856	0.8711	0.671	1.131	1.148	0.8843	1.49
rs469218	21	41743564	MX1	A	G	0.04198	0.03009	0.9622	0.3266	117.576	1.413	0.7061	2.827	0.7079	0.3538	1.416
rs468811	21	41751716	MX1	A	G	0.1821	0.159	0.8913	0.3451	124.236	1.178	0.8383	1.655	0.849	0.6043	1.193
rs455599	21	41726549	MX1	G	A	0.4536	0.4844	0.8688	0.3513	126.468	0.8834	0.6807	1.147	1.132	0.8722	1.469
rs9808753	21	33709182	IFNGR2	G	A	0.1547	0.1336	0.8474	0.3573	128.628	1.187	0.8241	1.708	0.8428	0.5853	1.213
rs467639	21	41741434	MX1	A	T	0.2986	0.2714	0.8357	0.3606	129.816	1.143	0.8583	1.522	0.8751	0.6572	1.165
rs467558	21	41733265	MX1	G	A	0.3321	0.3064	0.6884	0.4067	146.412	1.126	0.8511	1.488	0.8885	0.6719	1.175
rs2834202	21	33652824	IFNAR1	G	A	0.2321	0.2558	0.6751	0.4113	148.068	0.8797	0.6478	1.195	1.137	0.8371	1.544
rs1050008	21	41746531	MX1	G	A	0.1536	0.1377	0.4743	0.491	176.76	1.136	0.79	1.634	0.8802	0.612	1.266
rs17643419	21	33633668	IFNAR1	A	G	0.06429	0.07541	0.4147	0.5196	187.056	0.8423	0.4994	1.421	1.187	0.7039	2.002
rs2253923	21	33634289	IFNAR1	A	T	0.3964	0.3764	0.3866	0.5341	192.276	1.088	0.8339	1.419	0.9191	0.7045	1.199
rs4819388	21	44471849	B7H2	A	G	0.2935	0.2783	0.2557	0.6131	220.716	1.077	0.8077	1.436	0.9285	0.6963	1.238
rs2226299	21	33620794	IFNAR1	A	G	0.1912	0.1804	0.1732	0.6773	243.828	1.074	0.7676	1.502	0.9312	0.6656	1.303
rs12483293	21	33638659	IFNAR1	C	A	0.2964	0.2841	0.1701	0.68	244.8	1.062	0.7984	1.412	0.9418	0.7081	1.252
rs378299	21	44485771	B7H2	C	T	0.4248	0.438	0.1546	0.6941	249.876	0.9476	0.7246	1.239	1.055	0.8069	1.38
rs8132871	21	41732690	MX1	A	G	0.1547	0.1623	0.09672	0.7558	272.088	0.9446	0.6596	1.353	1.059	0.7392	1.516
rs7280422	21	41723437	MX1	C	G	0.1978	0.1914	0.05998	0.8065	290.34	1.042	0.7505	1.446	0.9599	0.6915	1.332
rs4819387	21	44471630	B7H2	A	G	0.4607	0.4534	0.04976	0.8235	296.46	1.03	0.7938	1.337	0.9708	0.7481	1.26
rs11558819	21	44481202	B7H2	T	C	0.2734	0.2668	0.0495	0.8239	296.604	1.034	0.7714	1.385	0.9673	0.7218	1.296
rs7277299	21	41740660	MX1	A	C	0.075	0.07869	0.04308	0.8356	300.816	0.9493	0.5809	1.551	1.053	0.6446	1.721
rs2243600	21	33645531	IFNAR1	A	C	0.2518	0.2537	0.004249	0.948	341.28	0.9901	0.7335	1.336	1.01	0.7483	1.363
rs2071430	21	41719935	MX1	0	C	0	0	NA	NA	#VALUE!	NA	NA	NA	NA	NA	NA
rs11569348	20	44192680	CD40	A	C	0.1168	0.1445	1.432	0.2315	83.34	0.7829	0.5238	1.17	1.277	0.8547	1.909
rs745307	20	44180493	CD40	T	C	0.2299	0.2616	1.174	0.2785	100.26	0.843	0.6188	1.148	1.186	0.8708	1.616
rs11569345	20	44191928	CD40	A	G	0.025	0.03279	0.455	0.5	180	0.7564	0.3352	1.707	1.322	0.5859	2.983
rs752118	20	44180145	CD40	A	G	0.2138	0.2307	0.3672	0.5445	196.02	0.9066	0.6602	1.245	1.103	0.8032	1.515
rs3765457	20	44190620	CD40	G	A	0.1475	0.1557	0.1183	0.7309	263.124	0.9378	0.6505	1.352	1.066	0.7396	1.537
rs3765459	20	44190814	CD40	A	G	0.2226	0.2319	0.1087	0.7417	267.012	0.9485	0.6928	1.299	1.054	0.77	1.444
rs4804801	19	7713482	CD209	T	A	0.1185	0.06563	8.76	0.003079	1.10844	1.914	1.237	2.961	0.5224	0.3377	0.8081
rs8112310	19	7710320	CD209	A	T	0.1893	0.1393	4.488	0.03414	12.2904	1.442	1.026	2.026	0.6934	0.4935	0.9743
rs1077667	19	6619972	TNFSF14	T	C	0.1619	0.2119	3.515	0.06083	21.8988	0.7181	0.5074	1.016	1.393	0.9839	1.971
rs15282	19	7740274	CLEC4M	T	C	0.35	0.2934	3.443	0.06352	22.8672	1.297	0.985	1.706	0.7713	0.586	1.015
rs558705	19	7738183	CLEC4M	T	C	0.08394	0.1209	3.02	0.08225	29.61	0.6664	0.4205	1.056	1.501	0.9469	2.378
rs735240	19	7719336	CD209	A	G	0.425	0.4819	2.958	0.08545	30.762	0.7946	0.6113	1.033	1.258	0.9681	1.636
rs475896	19	7737429	CLEC4M	C	G	0.4643	0.4123	2.524	0.1121	40.356	1.235	0.9515	1.604	0.8095	0.6235	1.051
rs2304207	19	54859538	IRF3	C	G	0.1511	0.1905	2.348	0.1254	45.144	0.7564	0.5287	1.082	1.322	0.9242	1.891
rs557094	19	7738286	CLEC4M	G	C	0.1429	0.1112	2.205	0.1376	49.536	1.332	0.9114	1.947	0.7507	0.5136	1.097
rs868876	19	7737226	CLEC4M	A	T	0.3381	0.2931	2.179	0.1399	50.364	1.232	0.9336	1.626	0.8116	0.615	1.071
rs2292151	19	4767719	TICAM1	T	C	0.2681	0.2352	1.332	0.2485	89.46	1.191	0.8847	1.604	0.8395	0.6235	1.13
rs8105572	19	7715327	CD209	A	G	0.1321	0.1132	0.7891	0.3744	134.784	1.193	0.8083	1.759	0.8385	0.5684	1.237
rs12609318	19	6614916	TNFSF14	A	G	0.292	0.2656	0.7866	0.3751	135.036	1.14	0.8532	1.523	0.8771	0.6564	1.172
rs2287887	19	7733955	CLEC4M	C	A	0.3022	0.278	0.6537	0.4188	150.768	1.125	0.8458	1.496	0.8891	0.6685	1.182
rs7252764	19	7733137	CLEC4M	A	G	0.05357	0.04366	0.5148	0.4731	170.316	1.24	0.6883	2.234	0.8065	0.4477	1.453
rs7255265	19	4769378	TICAM1	A	G	0.3489	0.3705	0.4537	0.5006	180.216	0.9106	0.6933	1.196	1.098	0.8361	1.442
rs4804802	19	7713610	CD209	A	G	0.1036	0.0918	0.3703	0.5428	195.408	1.143	0.743	1.758	0.8749	0.5687	1.346
rs12610506	19	7739071	CLEC4M	A	G	0.3607	0.3432	0.3089	0.5783	208.188	1.08	0.8235	1.416	0.926	0.7061	1.214
rs8106574	19	6622142	TNFSF14	A	G	0.2194	0.233	0.2348	0.628	226.08	0.9253	0.6761	1.267	1.081	0.7896	1.479
rs2161525	19	7738664	CLEC4M	G	A	0.3841	0.3987	0.2011	0.6539	235.404	0.9404	0.7191	1.23	1.063	0.813	1.391
rs2287886	19	7718536	CD209	A	G	0.3525	0.3429	0.09213	0.7615	274.14	1.043	0.7939	1.371	0.9586	0.7295	1.26
rs2304204	19	54860832	IRF3	C	T	0.2842	0.2902	0.03955	0.8424	303.264	0.9712	0.7278	1.296	1.03	0.7717	1.374
rs8113469	19	7738959	CLEC4M	G	A	0.2428	0.2463	0.01509	0.9022	324.792	0.9811	0.7234	1.331	1.019	0.7516	1.382
rs3745376	19	7739690	CLEC4M	A	C	0.1643	0.1661	0.005528	0.9407	338.652	0.9868	0.6952	1.401	1.013	0.7139	1.439
rs11465384	19	7716006	CD209	T	C	0.07857	0.07812	0.0006292	0.98	352.8	1.006	0.6207	1.631	0.9938	0.6131	1.611
rs3760396	17	29605554	CCL2	G	C	0.1893	0.2111	0.662	0.4158	149.688	0.8724	0.6278	1.212	1.146	0.8249	1.593
rs4586	17	29607382	CCL2	G	A	0.3929	0.3736	0.3608	0.5481	197.316	1.085	0.8313	1.416	0.9216	0.706	1.203
rs2857656	17	29606120	CCL2	G	C	0.2698	0.2792	0.1009	0.7507	270.252	0.9536	0.7114	1.278	1.049	0.7823	1.406
rs4969168	17	73865388	SOCS3	A	G	0.1606	0.1562	0.03173	0.8586	309.096	1.033	0.7224	1.477	0.968	0.6769	1.384
rs243330	16	11258492	SOCS1	T	C	0.4618	0.4659	0.01464	0.9037	325.332	0.9836	0.7524	1.286	1.017	0.7777	1.329
rs4780355	16	11255359	SOCS1	G	A	0.2992	0.2957	0.01317	0.9086	327.096	1.017	0.7603	1.361	0.9831	0.7348	1.315
rs28489163	14	93645984	IFI27	A	G	0.175	0.1158	7.213	0.007237	2.60532	1.62	1.136	2.31	0.6172	0.4329	0.88
rs1243082	14	93653748	IFI27	A	C	0.09643	0.05665	6.006	0.01426	5.1336	1.777	1.116	2.83	0.5627	0.3534	0.8961
rs7141881	14	93653617	IFI27	A	G	0.4137	0.3555	3.299	0.06931	24.9516	1.279	0.9804	1.669	0.7818	0.5992	1.02
rs2236350	14	23700850	ISGF3G	T	G	0.08273	0.1145	2.358	0.1246	44.856	0.6976	0.4395	1.107	1.434	0.9033	2.275
rs10132928	14	93654162	IFI27	G	A	0.5214	0.4737	2.075	0.1498	53.928	1.21	0.9332	1.57	0.8262	0.637	1.072
rs12436555	14	23704665	ISGF3G	A	G	0.1906	0.1614	1.387	0.2389	86.004	1.223	0.8743	1.712	0.8174	0.5841	1.144
rs3814821	14	93646690	IFI27	T	C	0.4464	0.4779	0.9056	0.3413	122.868	0.881	0.6786	1.144	1.135	0.8743	1.474
rs2236338	14	24170122	GZMB	G	A	0.2179	0.2072	0.1552	0.6937	249.732	1.066	0.777	1.461	0.9385	0.6843	1.287
rs2799	14	93652679	IFI27	C	G	0.07143	0.06601	0.1026	0.7487	269.532	1.088	0.6479	1.829	0.9187	0.5469	1.543
IFI27_000630	14	93646335	IFI27	G	C	0.1964	0.2008	0.02744	0.8684	312.624	0.9728	0.7019	1.348	1.028	0.7417	1.425
rs11539752	14	24171429	GZMB	C	G	0.2138	0.2094	0.02634	0.8711	313.596	1.027	0.7462	1.413	0.9739	0.7078	1.34
rs1243081	14	93653215	IFI27	A	G	0.124	0.1214	0.01334	0.908	326.88	1.025	0.6767	1.552	0.9758	0.6444	1.478
rs2273844	14	24173254	GZMB	A	G	0.2143	0.2115	0.01077	0.9174	330.264	1.017	0.7408	1.396	0.9834	0.7164	1.35
IFI27_007273	14	93652978	IFI27	0	C	0	0	NA	NA	#VALUE!	NA	NA	NA	NA	NA	NA
rs4251513	12	42460471	IRAK4	G	C	0.5683	0.4721	8.387	0.003779	1.36044	1.472	1.132	1.914	0.6793	0.5224	0.8833
rs3213545	12	119955720	OASL	T	C	0.1978	0.2796	7.778	0.005289	1.90404	0.6355	0.4612	0.8756	1.574	1.142	2.168
rs12819210	12	119942783	OASL	A	G	0.25	0.1784	7.536	0.006047	2.17692	1.535	1.129	2.088	0.6514	0.4789	0.886
rs7316037	12	63133078	TBK1	A	G	0.1213	0.08153	4.337	0.03728	13.4208	1.555	1.024	2.364	0.6429	0.423	0.977
rs7961861	12	111870301	OAS3	G	A	0.5331	0.4693	3.615	0.05725	20.61	1.291	0.9918	1.681	0.7746	0.5951	1.008
rs3741981	12	111833253	OAS1	G	A	0.4786	0.4187	3.328	0.06813	24.5268	1.274	0.9818	1.654	0.7848	0.6048	1.019
rs10774671	12	111841576	OAS1	G	A	0.4065	0.3484	3.322	0.06835	24.606	1.281	0.9811	1.673	0.7806	0.5978	1.019
rs4251520	12	42461605	IRAK4	G	A	0.1367	0.1012	2.972	0.0847	30.492	1.407	0.9529	2.077	0.7107	0.4814	1.049
rs929291	12	111928801	OAS2	T	C	0.3464	0.2939	2.969	0.0849	30.564	1.274	0.9669	1.678	0.7852	0.5961	1.034
rs1859330	12	111860771	OAS3	C	T	0.4023	0.3483	2.678	0.1017	36.612	1.259	0.9551	1.661	0.794	0.6021	1.047
rs10878175	12	63153605	TBK1	C	G	0.2893	0.2434	2.541	0.1109	39.924	1.265	0.947	1.69	0.7904	0.5916	1.056
rs2285932	12	111871333	OAS3	T	C	0.3525	0.3062	2.247	0.1339	48.204	1.233	0.9373	1.623	0.8108	0.6161	1.067
rs7138261	12	111894353	OAS3	A	G	0.04622	0.07313	2.244	0.1342	48.312	0.6142	0.3227	1.169	1.628	0.8554	3.099
rs4251460	12	42449035	IRAK4	C	A	0.1357	0.1069	1.894	0.1687	60.732	1.312	0.8905	1.932	0.7623	0.5175	1.123
rs2072136	12	111883302	OAS3	T	C	0.2036	0.239	1.599	0.2061	74.196	0.8141	0.5916	1.12	1.228	0.8927	1.69
rs1894823	12	7781816	CLEC4C	A	G	0.2302	0.2668	1.577	0.2092	75.312	0.8217	0.6047	1.117	1.217	0.8955	1.654
rs34137742	12	111833044	OAS1	A	G	0.1786	0.1477	1.534	0.2155	77.58	1.255	0.8756	1.799	0.7969	0.556	1.142
rs2072138	12	111909276	OAS2	C	G	0.2554	0.2915	1.446	0.2293	82.548	0.8338	0.6198	1.122	1.199	0.8915	1.613
rs2066807	12	55026949	STAT2	G	C	0.07143	0.09262	1.266	0.2605	93.78	0.7536	0.4597	1.235	1.327	0.8095	2.175
rs4251545	12	42466562	IRAK4	A	G	0.1107	0.09226	0.8955	0.344	123.84	1.225	0.8042	1.866	0.8163	0.5359	1.244
rs1293755	12	111919833	OAS2	T	A	0.3129	0.2857	0.8141	0.3669	132.084	1.139	0.8586	1.51	0.8782	0.6621	1.165
rs10845821	12	7791451	CLEC4C	A	G	0.3659	0.3953	0.8132	0.3672	132.192	0.883	0.6738	1.157	1.132	0.8641	1.484
rs10744785	12	111829639	OAS1	G	C	0.2446	0.2199	0.7907	0.3739	134.604	1.148	0.8463	1.559	0.8707	0.6416	1.182
rs15895	12	111932671	OAS2	T	C	0.3571	0.3314	0.6752	0.4113	148.068	1.121	0.8539	1.471	0.8923	0.6798	1.171
rs3213546	12	119955599	OASL	C	G	0.03214	0.02377	0.6465	0.4214	151.704	1.364	0.6382	2.915	0.7332	0.3431	1.567
rs2285933	12	111871162	OAS3	G	C	0.259	0.2823	0.6142	0.4332	155.952	0.8885	0.6609	1.194	1.126	0.8373	1.513
rs2069727	12	66834490	IFNG	C	T	0.4209	0.444	0.4909	0.4835	174.06	0.9101	0.6992	1.185	1.099	0.8442	1.43
rs7303577	12	63160369	TBK1	C	A	0.1143	0.1285	0.4171	0.5184	186.624	0.8753	0.5841	1.312	1.142	0.7624	1.712
rs13311	12	111933035	OAS2	A	C	0.3597	0.3795	0.3782	0.5386	193.896	0.9185	0.7006	1.204	1.089	0.8304	1.427
rs2072137	12	111925304	OAS2	C	T	0.3964	0.4163	0.3693	0.5434	195.624	0.9211	0.7065	1.201	1.086	0.8328	1.415
rs916973	12	111931486	OAS2	C	T	0.06786	0.07838	0.3571	0.5501	198.036	0.8559	0.5136	1.426	1.168	0.7011	1.947
rs2010549	12	111893380	OAS3	G	C	0.1871	0.2026	0.3438	0.5577	200.772	0.9054	0.6494	1.262	1.104	0.7922	1.54
rs2072133	12	111893643	OAS3	C	T	0.1691	0.1836	0.3231	0.5697	205.092	0.9047	0.6404	1.278	1.105	0.7824	1.562
rs1861494	12	66837676	IFNG	G	A	0.2821	0.299	0.3108	0.5772	207.792	0.9214	0.691	1.229	1.085	0.8139	1.447
rs11175398	12	63137245	TBK1	G	A	0.4746	0.4563	0.303	0.582	209.52	1.076	0.8283	1.398	0.9291	0.7151	1.207
rs2240188	12	111888067	OAS3	T	C	0.2852	0.3015	0.2802	0.5966	214.776	0.9243	0.6904	1.237	1.082	0.8082	1.448
OAS3_026920	12	111885590	OAS3	A	G	0.1533	0.143	0.1917	0.6615	238.14	1.085	0.7526	1.565	0.9215	0.6391	1.329
rs1296371	12	111934088	OAS2	C	T	0.2263	0.2377	0.1621	0.6872	247.392	0.9377	0.6857	1.282	1.066	0.7798	1.458
OAS1_004547	12	111833482	OAS1	A	G	0.06475	0.07131	0.1493	0.6992	251.712	0.9016	0.533	1.525	1.109	0.6557	1.876
rs17199006	12	7775618	CLEC4C	G	A	0.1536	0.1623	0.1285	0.72	259.2	0.9365	0.6542	1.341	1.068	0.7459	1.529
rs2069718	12	66836429	IFNG	T	C	0.4173	0.4288	0.1233	0.7255	261.18	0.9538	0.7326	1.242	1.048	0.8052	1.365
rs28360475	12	119961429	OASL	G	A	0.2194	0.2102	0.1158	0.7336	264.096	1.056	0.7704	1.449	0.9467	0.6904	1.298
rs35992364	12	111917267	OAS2	G	A	0.1357	0.1424	0.08374	0.7723	278.028	0.9458	0.6482	1.38	1.057	0.7247	1.543
rs4251580	12	42461033	IRAK4	A	G	0.1357	0.1299	0.06679	0.7961	286.596	1.051	0.7186	1.539	0.951	0.65	1.392
rs2069716	12	66837082	IFNG	C	T	0.05714	0.06086	0.05548	0.8138	292.968	0.9353	0.536	1.632	1.069	0.6127	1.866
rs10774580	12	119960806	OASL	A	G	0.4071	0.4146	0.05241	0.8189	294.804	0.9696	0.7444	1.263	1.031	0.7918	1.343
OAS3_029396	12	111888066	OAS3	A	G	0.3037	0.3102	0.04355	0.8347	300.492	0.9699	0.728	1.292	1.031	0.7739	1.374
rs1544410	12	46526102	VDR	T	C	0.3913	0.3895	0.002996	0.9564	344.304	1.008	0.7709	1.317	0.9926	0.7595	1.297
rs8177376	11	125668822	TIRAP	C	A	0.1583	0.2459	9.827	0.001719	0.61884	0.5766	0.4074	0.8162	1.734	1.225	2.455
rs3809112	11	297036	IFITM2	G	A	0.446	0.3544	8.132	0.00435	1.566	1.467	1.126	1.91	0.6819	0.5236	0.888
rs11246062	11	303755	IFITM1	G	C	0.3478	0.2923	3.29	0.06971	25.0956	1.291	0.9792	1.703	0.7744	0.5871	1.021
rs3802813	11	125667678	TIRAP	A	G	0.06115	0.0377	3.089	0.07881	28.3716	1.662	0.938	2.946	0.6016	0.3394	1.066
rs4320976	11	75765492	PRKRIR	A	G	0.15	0.1861	2.013	0.156	56.16	0.772	0.5395	1.105	1.295	0.9053	1.854
rs800335	11	2367517	CD81	G	A	0.2283	0.1909	1.976	0.1598	57.528	1.254	0.9143	1.719	0.7978	0.5819	1.094
rs3758650	11	606865	IRF7	A	G	0.03383	0.05381	1.824	0.1769	63.684	0.6158	0.3027	1.253	1.624	0.7983	3.303
rs2288249	11	46290815	CREB3L1	A	G	0.08273	0.06322	1.382	0.2398	86.328	1.337	0.8228	2.171	0.7482	0.4606	1.215
rs8177352	11	125659053	TIRAP	G	A	0.2273	0.1975	1.186	0.2761	99.396	1.195	0.867	1.647	0.8369	0.6072	1.153
rs625413	11	125669559	TIRAP	A	G	0.241	0.2119	1.124	0.289	104.04	1.181	0.8684	1.605	0.847	0.623	1.152
rs1786704	11	125670967	TIRAP	G	A	0.2357	0.2085	1.001	0.3171	114.156	1.171	0.8597	1.594	0.8543	0.6275	1.163
rs7925910	11	75765047	PRKRIR	G	A	0.1691	0.1464	0.9101	0.3401	122.436	1.186	0.8347	1.686	0.8428	0.593	1.198
rs731909	11	2365200	CD81	C	G	0.1655	0.1437	0.8535	0.3556	128.016	1.182	0.829	1.685	0.8462	0.5936	1.206
rs5030419	11	36487319	TRAF6	G	C	0.1367	0.1178	0.7579	0.384	138.24	1.186	0.8076	1.741	0.8433	0.5743	1.238
rs11038852	11	46270467	CREB3L1	G	C	0.3058	0.2808	0.6918	0.4056	146.016	1.128	0.8491	1.499	0.8865	0.6672	1.178
rs4963271	11	63061760	RARRES3	G	A	0.2107	0.19	0.6269	0.4285	154.26	1.138	0.8258	1.569	0.8784	0.6373	1.211
rs7115875	11	75737878	PRKRIR	G	A	0.1286	0.1128	0.5544	0.4565	164.34	1.161	0.7837	1.719	0.8615	0.5816	1.276
rs7127254	11	46265125	CREB3L1	A	G	0.25	0.2295	0.5346	0.4647	167.292	1.119	0.8277	1.513	0.8936	0.6609	1.208
rs2508450	11	117369039	IL10RA	A	G	0.4571	0.4394	0.2892	0.5907	212.652	1.074	0.8276	1.394	0.9309	0.7172	1.208
rs8177375	11	125668274	TIRAP	G	A	0.1115	0.1211	0.1987	0.6558	236.088	0.9108	0.6038	1.374	1.098	0.7279	1.656
rs331457	11	36480188	TRAF6	T	C	0.1286	0.1367	0.1298	0.7187	258.732	0.9315	0.633	1.371	1.074	0.7295	1.58
rs4625425	11	46289469	CREB3L1	C	A	0.1691	0.1773	0.107	0.7436	267.696	0.9438	0.6675	1.335	1.059	0.7493	1.498
rs3824908	11	75754968	PRKRIR	C	A	0.2266	0.2344	0.07723	0.7811	281.196	0.9569	0.7015	1.305	1.045	0.7661	1.425
rs3740961	11	36466647	TRAF6	C	T	0.1321	0.1273	0.04862	0.8255	297.18	1.044	0.7107	1.534	0.9576	0.6518	1.407
rs4252249	11	117364419	IL10RA	A	G	0.1051	0.1087	0.03124	0.8597	309.492	0.9624	0.6292	1.472	1.039	0.6793	1.589
rs3802814	11	125667817	TIRAP	A	G	0.1583	0.1541	0.03015	0.8621	310.356	1.032	0.7219	1.476	0.9688	0.6775	1.385
rs9610	11	117377296	IL10RA	A	G	0.4536	0.4493	0.01708	0.896	322.56	1.018	0.7839	1.321	0.9828	0.7571	1.276
rs4252314	11	117373727	IL10RA	G	A	0.03237	0.0311	0.01218	0.9121	328.356	1.042	0.4981	2.182	0.9593	0.4583	2.008
rs2229113	11	117374880	IL10RA	A	G	0.3273	0.3248	0.006457	0.936	336.96	1.011	0.7661	1.335	0.9887	0.7489	1.305
rs1131715	11	69731135	FADD	G	A	0.4239	0.4246	0.0004224	0.9836	354.096	0.9972	0.7656	1.299	1.003	0.7698	1.306
rs3135932	11	117369273	IL10RA	G	A	0.1619	0.162	4.215e-05	0.9948	358.128	0.9988	0.7014	1.422	1.001	0.703	1.426
rs954439	10	91056440	IFIT2	T	A	0.396	0.4855	6.62	0.01008	3.6288	0.6949	0.5261	0.9177	1.439	1.09	1.901
rs1727	10	91056749	IFIT2	C	A	0.1906	0.2611	6.021	0.01413	5.0868	0.6667	0.4815	0.9231	1.5	1.083	2.077
rs1838066	10	54199331	MBL2	G	A	0.3179	0.391	5.183	0.02281	8.2116	0.7258	0.5504	0.9571	1.378	1.045	1.817
rs1800682	10	90739943	FAS	C	T	0.5072	0.435	4.743	0.02942	10.5912	1.337	1.029	1.737	0.748	0.5757	0.9719
rs17468739	10	91055929	IFIT2	C	A	0.1464	0.1936	3.358	0.06688	24.0768	0.7147	0.4983	1.025	1.399	0.9756	2.007
rs10824792	10	54196212	MBL2	G	A	0.45	0.3906	3.338	0.06768	24.3648	1.276	0.9821	1.659	0.7835	0.6028	1.018
rs304485	10	91149890	IFIT1	A	T	0.4179	0.4712	2.608	0.1063	38.268	0.8055	0.6193	1.048	1.241	0.9546	1.615
rs10824793	10	54199486	MBL2	G	A	0.4857	0.4426	1.708	0.1912	68.832	1.189	0.9169	1.543	0.8408	0.6482	1.091
rs1800450	10	54201241	MBL2	T	C	0.1464	0.1195	1.518	0.2179	78.444	1.264	0.8701	1.837	0.791	0.5443	1.149
rs303212	10	91151335	IFIT1	G	A	0.2806	0.2463	1.408	0.2355	84.78	1.193	0.8909	1.598	0.838	0.6257	1.122
rs303215	10	91146811	IFIT1	G	A	0.2179	0.1893	1.181	0.2772	99.792	1.193	0.8678	1.639	0.8386	0.6102	1.152
rs1051070	10	90764752	FAS	T	A	0.1123	0.09323	0.9367	0.3331	119.916	1.231	0.8079	1.874	0.8126	0.5335	1.238
rs930507	10	54198272	MBL2	G	C	0.1857	0.1628	0.8564	0.3547	127.692	1.173	0.8367	1.643	0.8528	0.6085	1.195
rs35069510	10	72032901	PRF1	T	C	0.075	0.0876	0.4632	0.4961	178.596	0.8445	0.5187	1.375	1.184	0.7274	1.928
rs11203109	10	91147139	IFIT1	G	A	0.3	0.2833	0.3125	0.5762	207.432	1.084	0.8161	1.441	0.9221	0.6939	1.225
rs1889490	10	72027719	PRF1	T	C	0.4058	0.4228	0.2679	0.6048	217.728	0.9322	0.7146	1.216	1.073	0.8223	1.399
rs303211	10	91152477	IFIT1	A	G	0.03957	0.04664	0.2621	0.6087	219.132	0.842	0.4356	1.628	1.188	0.6144	2.295
rs2070845	10	91056055	IFIT2	G	A	0.275	0.2627	0.1761	0.6748	242.928	1.064	0.7951	1.425	0.9395	0.7018	1.258
rs11595876	10	54196768	MBL2	G	A	0.06429	0.06956	0.09914	0.7529	271.044	0.919	0.5431	1.555	1.088	0.6431	1.841
rs2234978	10	90761809	FAS	A	G	0.277	0.2788	0.003667	0.9517	342.612	0.991	0.7408	1.326	1.009	0.7542	1.35
rs4647964	10	54201105	MBL2	G	G	0	0	NA	NA	#VALUE!	NA	NA	NA	NA	NA	NA
rs28383793	9	21430416	IFNA	G	A	0.06786	0.03519	6.143	0.01319	4.7484	1.996	1.144	3.481	0.501	0.2872	0.8739
rs4143815	9	5458257	PDCD1L1	C	G	0.2446	0.3007	3.45	0.06324	22.7664	0.7532	0.5581	1.016	1.328	0.9838	1.792
rs1051922	9	21067716	IFNB1	T	C	0.375	0.3333	1.759	0.1848	66.528	1.2	0.9163	1.571	0.8333	0.6364	1.091
rs2230724	9	5071780	JAK2	G	A	0.464	0.5057	1.576	0.2094	75.384	0.8461	0.6517	1.099	1.182	0.9103	1.535
rs12685904	9	21431310	IFNA	C	A	0.03597	0.02299	1.541	0.2145	77.22	1.586	0.7611	3.304	0.6306	0.3026	1.314
rs822336	9	5438690	PDCD1L1	G	C	0.5036	0.4655	1.317	0.2512	90.432	1.165	0.8975	1.512	0.8585	0.6615	1.114
rs7852996	9	5559860	PDCD1LG2	T	A	0.1214	0.09951	1.178	0.2778	100.008	1.251	0.8344	1.875	0.7995	0.5334	1.198
rs10815160	9	5106616	JAK2	C	A	0.295	0.2644	1.075	0.2998	107.928	1.164	0.8733	1.552	0.859	0.6444	1.145
rs2297136	9	5457955	PDCD1L1	C	T	0.5143	0.4803	1.053	0.3049	109.764	1.146	0.8835	1.486	0.8728	0.673	1.132
rs7854413	9	5547708	PDCD1LG2	G	A	0.125	0.1049	0.9482	0.3302	118.872	1.219	0.818	1.816	0.8205	0.5507	1.222
rs2297137	9	5455732	PDCD1L1	T	C	0.2	0.2252	0.8384	0.3599	129.564	0.8601	0.6228	1.188	1.163	0.8419	1.606
rs3780378	9	5102288	JAK2	G	A	0.4676	0.4967	0.7653	0.3817	137.412	0.89	0.6855	1.156	1.124	0.8654	1.459
rs4836834	9	122705722	TRAF1	T	A	0.4571	0.4354	0.4391	0.5075	182.7	1.092	0.8414	1.418	0.9156	0.7053	1.189
rs10429491	9	5040706	JAK2	A	G	0.2929	0.2742	0.3942	0.5301	190.836	1.096	0.823	1.46	0.9123	0.685	1.215
rs3780379	9	5102519	JAK2	A	G	0.2153	0.2048	0.152	0.6966	250.776	1.066	0.7739	1.468	0.9383	0.6814	1.292
PDCD1L1_019180	9	5457801	PDCD1L1	A	G	0.05	0.05483	0.1041	0.747	268.92	0.9073	0.5024	1.639	1.102	0.6102	1.991
PDCD1L1_017464	9	5456085	PDCD1L	G	A	0.2214	0.2278	0.05265	0.8185	294.66	0.9641	0.7055	1.318	1.037	0.759	1.417
rs16923189	9	5500644	PDCD1LG2	G	A	0.3071	0.3136	0.04459	0.8328	299.808	0.9702	0.7323	1.285	1.031	0.778	1.366
rs10985085	9	122705118	TRAF1	A	G	0.06475	0.06137	0.04432	0.8333	299.988	1.059	0.6221	1.802	0.9445	0.555	1.607
rs13440146	9	122721272	TRAF1	A	C	0.07037	0.07273	0.01828	0.8924	321.264	0.9651	0.577	1.614	1.036	0.6195	1.733
rs12002985	9	5446587	PDCD1L1	G	C	0.4607	0.4639	0.009497	0.9224	332.064	0.9871	0.7607	1.281	1.013	0.7807	1.315
rs12340866	9	5084185	JAK2	A	G	0.259	0.2566	0.006904	0.9338	336.168	1.013	0.752	1.364	0.9875	0.7333	1.33
rs17804441	9	5447733	PDCD1L1	G	A	0.2374	0.2361	0.002268	0.962	346.32	1.007	0.7417	1.368	0.9926	0.7308	1.348
rs2239657	9	122711341	TRAF1	G	A	0.3577	0.3587	0.0009978	0.9748	350.928	0.9956	0.7573	1.309	1.004	0.764	1.32
rs268598	8	71677425	TRAM1	G	A	0.06429	0.09524	2.678	0.1018	36.648	0.6527	0.3902	1.092	1.532	0.916	2.563
rs17686100	8	71669566	TRAM1	G	A	0.09643	0.06874	2.552	0.1102	39.672	1.446	0.9177	2.278	0.6917	0.439	1.09
rs10108662	8	39899146	INDO	A	C	0.3821	0.3331	2.436	0.1186	42.696	1.239	0.9465	1.621	0.8074	0.617	1.057
rs3739319	8	39904478	INDO	A	G	0.4286	0.3828	2.004	0.1569	56.484	1.209	0.9293	1.574	0.8269	0.6355	1.076
rs268600	8	71680925	TRAM1	G	A	0.0375	0.0604	1.964	0.1611	57.996	0.6061	0.2988	1.229	1.65	0.8134	3.347
rs7011101	8	71664028	TRAM1	C	A	0.1321	0.1207	0.2772	0.5986	215.496	1.109	0.7538	1.633	0.9014	0.6125	1.327
rs268594	8	71675684	TRAM1	A	G	0.295	0.2825	0.1715	0.6788	244.368	1.062	0.7978	1.415	0.9413	0.7068	1.253
rs268561	8	71656476	TRAM1	G	A	0.3107	0.321	0.1112	0.7387	265.932	0.9534	0.7204	1.262	1.049	0.7925	1.388
rs3816745	8	71669188	TRAM1	C	G	0.3964	0.3951	0.001728	0.9668	348.048	1.006	0.7711	1.312	0.9944	0.7625	1.297
rs752637	7	128366656	IRF5	T	C	0.4203	0.3865	1.076	0.2996	107.856	1.151	0.8825	1.501	0.869	0.6664	1.133
rs1874328	7	128372340	IRF5	C	T	0.3345	0.3432	0.07536	0.7837	282.132	0.9621	0.7302	1.268	1.039	0.7889	1.369
rs3807306	7	128367916	IRF5	T	G	0.4529	0.4581	0.02414	0.8765	315.54	0.9794	0.7533	1.273	1.021	0.7853	1.327
rs3799488	6	137561473	IFNGR1	G	A	0.125	0.1552	1.63	0.2017	72.612	0.7778	0.5284	1.145	1.286	0.8734	1.893
rs11914	6	137561281	IFNGR1	G	T	0.1536	0.1711	0.4981	0.4803	172.908	0.8793	0.615	1.257	1.137	0.7954	1.626
rs3093662	6	31652168	TNF	G	A	0.07971	0.08581	0.1079	0.7426	267.336	0.9228	0.5712	1.491	1.084	0.6708	1.751
rs1800630	6	31650455	TNF	A	C	0.1619	0.1559	0.06007	0.8064	290.304	1.045	0.7331	1.491	0.9566	0.6708	1.364
rs1327474	6	137582768	IFNGR1	C	T	0.4393	0.4455	0.03505	0.8515	306.54	0.9753	0.7506	1.267	1.025	0.7891	1.332
rs2069187	5	54433806	GZMA	C	T	0.1143	0.1525	2.672	0.1021	36.756	0.7173	0.4809	1.07	1.394	0.9346	2.08
rs17622656	5	131848896	IRF1	A	G	0.3286	0.3717	1.826	0.1766	63.576	0.8272	0.6281	1.089	1.209	0.9179	1.592
rs839	5	131847025	IRF1	T	C	0.3947	0.3481	1.81	0.1786	64.296	1.221	0.9124	1.635	0.8188	0.6118	1.096
rs2070729	5	131847820	IRF1	T	G	0.4712	0.4305	1.525	0.2168	78.048	1.179	0.9077	1.532	0.8481	0.6529	1.102
rs1051846	5	54439814	GZMA	C	G	0.1	0.1205	0.9279	0.3354	120.744	0.811	0.5293	1.243	1.233	0.8046	1.889
rs3775296	4	187234761	TLR3	T	G	0.1643	0.2046	2.338	0.1263	45.468	0.7643	0.5411	1.08	1.308	0.9263	1.848
rs2720378	4	185805107	CASP3	C	G	0.3507	0.3041	2.219	0.1364	49.104	1.236	0.935	1.634	0.809	0.6119	1.07
rs4647610	4	185804925	CASP3	T	C	0.1607	0.1393	0.847	0.3574	128.664	1.183	0.827	1.691	0.8455	0.5912	1.209
rs3775291	4	187241068	TLR3	T	C	0.3022	0.275	0.8254	0.3636	130.896	1.141	0.8581	1.518	0.8762	0.6588	1.165
rs3775290	4	187241211	TLR3	T	C	0.2893	0.3159	0.7518	0.3859	138.924	0.8816	0.6629	1.172	1.134	0.853	1.509
rs4648050	4	103733779	NFKB1	G	A	0.3286	0.3031	0.6911	0.4058	146.088	1.125	0.8521	1.485	0.8889	0.6733	1.174
rs3921	4	77161967	CXCL10	C	G	0.4532	0.477	0.5115	0.4745	170.82	0.909	0.6998	1.181	1.1	0.8469	1.429
rs2705897	4	185790092	CASP3	A	C	0.2964	0.278	0.3839	0.5355	192.78	1.094	0.8226	1.456	0.9137	0.6868	1.216
rs2720376	4	185791294	CASP3	G	A	0.4892	0.4762	0.1528	0.6958	250.488	1.053	0.8117	1.367	0.9493	0.7315	1.232
rs230525	4	103677907	NFKB1	G	A	0.3237	0.3139	0.1008	0.7509	270.324	1.046	0.7916	1.383	0.9558	0.7233	1.263
rs2705901	4	185796481	CASP3	G	C	0.1607	0.1664	0.05323	0.8175	294.3	0.9593	0.6742	1.365	1.042	0.7326	1.483
rs4256246	4	77164546	CXCL10	A	G	0.1594	0.1648	0.04676	0.8288	298.368	0.9615	0.6735	1.373	1.04	0.7285	1.485
rs1049253	4	185785945	CASP3	C	T	0.1857	0.1891	0.01751	0.8947	322.092	0.9777	0.7004	1.365	1.023	0.7326	1.428
rs4647603	4	185806724	CASP3	T	C	0.1641	0.1617	0.008917	0.9248	332.928	1.018	0.7067	1.466	0.9826	0.6823	1.415
rs4648095	4	103746914	NFKB1	G	A	0.05	0.04918	0.003262	0.9545	343.62	1.018	0.5602	1.848	0.9828	0.5411	1.785
rs1879026	4	187237315	TLR3	T	G	0.1714	0.1724	0.00155	0.9686	348.696	0.9931	0.7037	1.402	1.007	0.7135	1.421
rs3911403	3	158644821	PTX3	T	A	0.09712	0.06086	4.722	0.02979	10.7244	1.66	1.047	2.633	0.6024	0.3798	0.9555
rs187084	3	52236071	TLR9	C	T	0.3597	0.4187	3.263	0.07084	25.5024	0.7799	0.5953	1.022	1.282	0.9787	1.68
rs7744	3	38159025	MYD88	G	A	0.125	0.1661	2.889	0.0892	32.112	0.7171	0.488	1.054	1.395	0.949	2.049
rs17281995	3	123322331	CD86	G	C	0.1821	0.1465	2.234	0.135	48.6	1.298	0.9214	1.828	0.7706	0.5472	1.085
rs2629396	3	120731657	CD80	G	T	0.45	0.4016	2.201	0.1379	49.644	1.219	0.9382	1.584	0.8204	0.6314	1.066
rs2228017	3	120746370	CD80	A	G	0.3071	0.2689	1.671	0.1961	70.596	1.206	0.9078	1.601	0.8295	0.6246	1.102
rs6853	3	38159374	MYD88	G	A	0.1464	0.1187	1.619	0.2032	73.152	1.274	0.8767	1.852	0.7848	0.54	1.141
rs4988457	3	38157140	MYD88	G	C	0.06429	0.04613	1.593	0.2069	74.484	1.421	0.8215	2.457	0.7039	0.407	1.217
rs7628626	3	120727111	CD80	A	C	0.2107	0.1784	1.582	0.2085	75.06	1.23	0.8907	1.697	0.8133	0.5892	1.123
rs352140	3	52231737	TLR9	G	A	0.5144	0.4737	1.499	0.2208	79.488	1.177	0.9067	1.527	0.8498	0.6548	1.103
rs16829984	3	120761230	CD80	C	G	0.09643	0.1209	1.325	0.2497	89.892	0.7761	0.5035	1.196	1.289	0.836	1.986
rs1129055	3	123321009	CD86	A	G	0.2286	0.2611	1.267	0.2604	93.744	0.8386	0.617	1.14	1.192	0.8774	1.621
rs3845978	3	158642388	PTX3	A	G	0.05714	0.04269	1.097	0.2949	106.164	1.359	0.7639	2.418	0.7358	0.4136	1.309
rs9282638	3	120746460	CD80	C	T	0.1286	0.1525	1.031	0.31	111.6	0.8202	0.5591	1.203	1.219	0.8311	1.788
rs1880661	3	120761538	CD80	T	C	0.4784	0.4468	0.9133	0.3392	122.112	1.136	0.8748	1.474	0.8806	0.6783	1.143
CD80_035889	3	120795177	CD80	A	G	0.1763	0.2003	0.8326	0.3615	130.14	0.8541	0.6086	1.199	1.171	0.8342	1.643
rs1799988	3	46387263	CCR5	A	G	0.4228	0.4498	0.654	0.4187	150.732	0.8962	0.687	1.169	1.116	0.8554	1.456
rs2681417	3	123307887	CD86	G	A	0.06429	0.07774	0.5928	0.4413	158.868	0.815	0.4838	1.373	1.227	0.7284	2.067
rs17281703	3	120726239	CD80	A	G	0.09643	0.111	0.5018	0.4787	172.332	0.8545	0.553	1.321	1.17	0.7572	1.808
rs1599796	3	120726624	CD80	A	G	0.2107	0.1949	0.3586	0.5493	197.748	1.103	0.8005	1.519	0.9068	0.6582	1.249
rs16829980	3	120761158	CD80	G	A	0.1087	0.1163	0.129	0.7194	258.984	0.9263	0.61	1.407	1.08	0.7109	1.639
rs2305619	3	158637555	PTX3	A	G	0.4743	0.468	0.03526	0.8511	306.396	1.026	0.7882	1.334	0.9751	0.7494	1.269
rs4648184	2	37220999	EIF2AK2	A	T	0.05714	0.02455	8.151	0.004303	1.54908	2.408	1.294	4.482	0.4153	0.2231	0.7729
rs3747517	2	162837070	IFIH1	T	C	0.2302	0.3016	5.628	0.01768	6.3648	0.6924	0.5105	0.9392	1.444	1.065	1.959
rs13023380	2	162862609	IFIH1	A	G	0.554	0.4827	4.594	0.03208	11.5488	1.331	1.024	1.729	0.7513	0.5782	0.9763
rs7340267	2	37237964	EIF2AK2	G	A	0.5226	0.462	3.21	0.0732	26.352	1.275	0.9771	1.663	0.7845	0.6014	1.023
rs2373114	2	37226754	EIF2AK2	A	G	0.1036	0.07178	3.206	0.07339	26.4204	1.494	0.9603	2.324	0.6693	0.4302	1.041
rs12693591	2	191568747	STAT1	A	C	0.1786	0.1375	3.1	0.07828	28.1808	1.364	0.9645	1.929	0.7332	0.5185	1.037
rs3771300	2	191543841	STAT1	G	T	0.4536	0.509	2.801	0.09421	33.9156	0.8006	0.6169	1.039	1.249	0.9624	1.621
rs2066804	2	191550004	STAT1	T	C	0.1929	0.2365	2.456	0.1171	42.156	0.7716	0.5575	1.068	1.296	0.9365	1.794
rs12712526	2	37236819	EIF2AK2	G	A	0.5111	0.4612	2.211	0.137	49.32	1.222	0.9381	1.591	0.8186	0.6287	1.066
rs7419333	2	242443985	PDCD1	G	C	0.3704	0.3248	2.064	0.1508	54.288	1.223	0.9291	1.61	0.8177	0.6213	1.076
rs2059691	2	179010130	PRKRA	A	G	0.2643	0.3046	1.772	0.1832	65.952	0.8201	0.6122	1.099	1.219	0.9103	1.633
rs4670185	2	37209038	EIF2AK2	G	A	0.04286	0.06311	1.674	0.1957	70.452	0.6647	0.3566	1.239	1.505	0.8072	2.804
rs10173099	2	191575577	STAT1	A	G	0.3821	0.3421	1.61	0.2045	73.62	1.19	0.9095	1.556	0.8406	0.6427	1.099
rs3181096	2	204278337	CD28	A	G	0.3906	0.3494	1.558	0.212	76.32	1.194	0.9038	1.576	0.8378	0.6344	1.106
rs10183087	2	204532569	ICOS	C	A	0.2214	0.2549	1.367	0.2423	87.228	0.8313	0.6096	1.133	1.203	0.8822	1.64
rs1990760	2	162832297	IFIH1	G	A	0.3885	0.4246	1.213	0.2707	97.452	0.861	0.6595	1.124	1.161	0.8897	1.516
rs6705653	2	242442232	PDCD1	T	C	0.3971	0.4331	1.177	0.278	100.08	0.8621	0.6593	1.127	1.16	0.8871	1.517
rs2254958	2	37229795	EIF2AK2	T	C	0.4357	0.4008	1.146	0.2843	102.348	1.154	0.8876	1.501	0.8664	0.6662	1.127
rs3752689	2	179020859	PRKRA	G	A	0.2302	0.203	1.019	0.3128	112.608	1.174	0.8593	1.605	0.8515	0.6231	1.164
rs4264550	2	204529739	ICOS	A	G	0.1151	0.1377	0.9993	0.3175	114.3	0.8146	0.5445	1.218	1.228	0.8207	1.836
rs3116494	2	204300266	CD28	G	A	0.2464	0.2648	0.3962	0.5291	190.476	0.9081	0.6727	1.226	1.101	0.8157	1.487
rs2288320	2	179016748	PRKRA	C	A	0.1655	0.1801	0.332	0.5645	203.22	0.9027	0.637	1.279	1.108	0.7818	1.57
rs10932035	2	204532897	ICOS	A	G	0.09643	0.108	0.3234	0.5696	205.056	0.8812	0.5698	1.363	1.135	0.7338	1.755
rs4648186	2	37220611	EIF2AK2	T	C	0.1295	0.142	0.2961	0.5863	211.068	0.8986	0.6113	1.321	1.113	0.757	1.636
rs11571317	2	204440253	CTLA4	A	G	0.08214	0.09002	0.175	0.6757	243.252	0.9047	0.5658	1.447	1.105	0.6912	1.767
rs17715343	2	162875992	IFIH1	G	C	0.08214	0.07623	0.1116	0.7383	265.788	1.085	0.6737	1.746	0.9221	0.5728	1.484
rs5742909	2	204440592	CTLA4	A	G	0.08633	0.09211	0.09118	0.7627	274.572	0.9314	0.5871	1.478	1.074	0.6768	1.703
rs4648212	2	37206515	EIF2AK2	T	C	0.05755	0.05345	0.07418	0.7853	282.708	1.081	0.6157	1.899	0.9247	0.5265	1.624
PDCD1_008885	2	242442870	PCDC1	C	G	0.04676	0.04319	0.06876	0.7931	285.516	1.087	0.5833	2.025	0.9201	0.4939	1.714
rs11883722	2	204509090	ICOS	A	G	0.2029	0.208	0.0354	0.8508	306.288	0.9693	0.7005	1.341	1.032	0.7456	1.427
rs3770768	2	37199655	EIF2AK2	T	C	0.1143	0.1174	0.02148	0.8835	318.06	0.97	0.6454	1.458	1.031	0.686	1.549
rs16840252	2	204439764	CTLA4	A	G	0.1643	0.1626	0.004963	0.9438	339.768	1.013	0.713	1.438	0.9875	0.6953	1.402
rs41265961	2	204444106	CTLA4	A	G	0.04286	0.04344	0.001883	0.9654	347.544	0.9859	0.5196	1.871	1.014	0.5346	1.925
rs1879877	2	204278245	CD28	T	G	0.259	0.2594	0.0002374	0.9877	355.572	0.9977	0.741	1.343	1.002	0.7445	1.349
rs533259	1	180815642	RNASEL	T	C	0.08273	0.04688	5.741	0.01657	5.9652	1.834	1.109	3.032	0.5453	0.3298	0.9015
rs11072	1	180809954	RNASEL	C	T	0.2609	0.3199	3.671	0.05536	19.9296	0.7503	0.559	1.007	1.333	0.9928	1.789
rs310244	1	65078465	JAK1	T	C	0.1763	0.22	2.597	0.1071	38.556	0.7585	0.5415	1.062	1.318	0.9413	1.847
rs17036001	1	116916652	CD58	A	G	0.07609	0.05289	2.242	0.1343	48.348	1.475	0.8844	2.459	0.6781	0.4067	1.131
rs1335531	1	116916900	CD58	G	C	0.2266	0.2669	1.913	0.1666	59.976	0.8047	0.5912	1.095	1.243	0.913	1.692
rs3021094	1	205011575	IL10	G	T	0.1143	0.08838	1.809	0.1786	64.296	1.331	0.8764	2.021	0.7513	0.4948	1.141
rs1800871	1	205013257	IL10	T	C	0.2698	0.236	1.405	0.2359	84.924	1.196	0.8894	1.608	0.8362	0.6219	1.124
rs1801274	1	159746369	FCGR2A	T	C	0.5216	0.4845	1.249	0.2637	94.932	1.16	0.894	1.506	0.8619	0.6641	1.119
rs627928	1	180817960	RNASEL	T	G	0.425	0.4615	1.227	0.2681	96.516	0.8623	0.6634	1.121	1.16	0.8921	1.507
rs188698	1	65091172	JAK1	C	T	0.3	0.3344	1.225	0.2685	96.66	0.8529	0.6434	1.131	1.172	0.8844	1.554
rs3136705	1	117104923	CD2	A	G	0.1439	0.1203	1.155	0.2825	101.7	1.229	0.8433	1.791	0.8136	0.5583	1.186
rs310219	1	65087886	JAK1	T	C	0.2393	0.2652	0.7958	0.3724	134.064	0.8714	0.6438	1.179	1.148	0.8479	1.553
rs310198	1	65123656	JAK1	A	G	0.1036	0.1225	0.7806	0.377	135.72	0.8274	0.5431	1.26	1.209	0.7934	1.841
rs310247	1	65079997	JAK1	T	C	0.4281	0.4548	0.6562	0.4179	150.444	0.897	0.6896	1.167	1.115	0.857	1.45
rs3024498	1	205008152	IL10	C	T	0.2299	0.2533	0.6527	0.4192	150.912	0.8802	0.6458	1.2	1.136	0.8335	1.548
rs1800896	1	205013520	IL10	C	T	0.4571	0.4819	0.561	0.4539	163.404	0.9052	0.6976	1.175	1.105	0.8513	1.434
rs11585932	1	65107683	JAK1	G	A	0.06115	0.07368	0.5351	0.4645	167.22	0.8189	0.4792	1.4	1.221	0.7145	2.087
rs10789166	1	65085401	JAK1	G	A	0.1295	0.1448	0.4379	0.5081	182.916	0.8783	0.5978	1.29	1.139	0.775	1.673
rs3024496	1	205008487	IL10	C	T	0.4643	0.4819	0.2822	0.5953	214.308	0.9319	0.7182	1.209	1.073	0.8271	1.392
rs2230587	1	65083850	JAK1	T	C	0.1286	0.1172	0.2796	0.597	214.92	1.111	0.7516	1.643	0.8999	0.6087	1.331
rs2256298	1	65103270	JAK1	T	C	0.2536	0.2687	0.265	0.6067	218.412	0.9248	0.6866	1.246	1.081	0.8028	1.456
rs310199	1	65122710	JAK1	C	T	0.3	0.3156	0.257	0.6122	220.392	0.9295	0.7006	1.233	1.076	0.8109	1.427
rs12135754	1	65115093	JAK1	C	A	0.07143	0.08033	0.2488	0.6179	222.444	0.8807	0.5344	1.451	1.135	0.6891	1.871
rs10802189	1	116858253	CD58	A	G	0.3429	0.3276	0.2406	0.6237	224.532	1.071	0.8141	1.409	0.9336	0.7096	1.228
rs2254002	1	65074257	JAK1	T	G	0.3633	0.377	0.1825	0.6693	240.948	0.9428	0.7194	1.236	1.061	0.8094	1.39
rs486907	1	180821180	RNASEL	T	C	0.3393	0.3502	0.1206	0.7284	262.224	0.9526	0.7244	1.253	1.05	0.7982	1.38
rs310201	1	65122196	JAK1	C	T	0.2321	0.2393	0.06512	0.7986	287.496	0.9608	0.7068	1.306	1.041	0.7656	1.415
rs3024509	1	205009920	IL10	C	T	0.06429	0.06086	0.04641	0.8294	298.584	1.06	0.6226	1.805	0.9432	0.5539	1.606
rs798043	1	117105020	CD2	T	C	0.2357	0.2418	0.0462	0.8298	298.728	0.9671	0.7125	1.313	1.034	0.7619	1.404
rs6701046	1	117099257	CD2	G	A	0.2286	0.2228	0.04403	0.8338	300.168	1.034	0.7582	1.409	0.9674	0.7095	1.319
rs672527	1	180811844	RNASEL	A	G	0.275	0.2767	0.003225	0.9547	343.692	0.9916	0.7414	1.326	1.008	0.754	1.349
rs627839	1	180808704	RNASEL	A	C	0.4638	0.4656	0.00295	0.9567	344.412	0.9928	0.764	1.29	1.007	0.7751	1.309
rs4916004	1	65076098	JAK1	A	G	0.08214	0.08141	0.001612	0.968	348.48	1.01	0.6289	1.621	0.9903	0.6168	1.59
Legend
SNP	Single Nucleotide Polymorphisms
CHR	Chromosome
Position	Genomic Position
Gene	HUGO gene name
Minor Allele	Minor allele according to the frequency reported for this dataset
Major Allele	Major allele according to the frequency reported for this dataset
Minor Allele Frequency Symptomatic Infection	Minor Allele Frequency calculated for individuals with symptomatic infection
Minor Allele Frequency Asymptomatic Infection	Minor Allele Frequency calculated for individuals with asymptomatic infection
CHISQ	Chi-square value for basic allelic test (1 degree of freedom)
P-Value	Asymptotic p-value for chi-square statistic
Bonferroni p-value	Bonferroni corrected p-value
OR Minor Allele	Odds ratio calculated for the minor allele
L95 Minor Allele	Lower 95% Confidence Interval for the odds ratio calculated for the minor allele
U95 Minor Allele	Upper 95% Confidence Interval for the odds ratio calculated for the minor allele
OR Major Allele	Odds ratio calculated for the major allele
L95 Major Allele	Lower 95% Confidence Interval for the odds ratio calculated for the major allele
U95 Major Allele	Upper 95% Confidence Interval for the odds ratio calculated for the major allele
